# Supplementary material for: T cell reactivity to the SARS-CoV-2 Omicron variant is preserved in most but not all individuals
Source: Cell. 2022 Mar 17;185(6):1041–1051.e6. doi: 10.1016/j.cell.2022.01.029 (PMC8810349; doi:10.1016/j.cell.2022.01.029)
Supplement: Table S6. CD8+ T cell epitopes in the SARS-CoV-2 spike protein (736 unique epitopes) predicted to bind HLA alleles, related to Table 1 [file mmc2.xlsx]

## Sheet: FINAL TABLE
Table S6: CD8+ T cell epitopes in the SARS-CoV-2 spike protein (736 unique epitopes) predicted to bind HLA alleles, related to Table 1.
	WT PEPTIDE	OMICRON PEPTIDE	POSITION	HLA ALLELE	WT PEPTIDE BINDING SCORE	OMICRON PEPTIDE BINDING SCORE
	LPLVSSQCV	LPLVSSQCV	8-16	HLA-B35:02, HLA-B35:03, HLA-B35:04, HLA-B35:09, HLA-B35:12, HLA-B39:10, HLA-B51:01, HLA-B51:05, HLA-B55:02, HLA-B56:01, HLA-B78:01	0.1393-0.4794	0.1393-0.4794
	NLTTRTQL	NLTTRTQL	17-24	HLA-B08:01	0.2131-0.2131	0.2131-0.2131
	TTRTQLPPA	TTRTQLPPA	19-27	HLA-A30:01	0.2073-0.2073	0.2073-0.2073
	TTRTQLPPAY	TTRTQLPPAY	19-28	HLA-A26:08	0.414-0.414	0.414-0.414
	TRTQLPPAY	TRTQLPPAY	20-28	HLA-B15:03, HLA-B15:220, HLA-B27:05, HLA-B27:08, HLA-B27:14, HLA-C06:02, HLA-C07:01, HLA-C07:02, HLA-C07:06, HLA-C07:17	0.0336-0.2446	0.0336-0.2446
	RTQLPPAY	RTQLPPAY	21-28	HLA-A30:02, HLA-A30:10	0.4185-0.4352	0.4185-0.4352
	TQLPPAYTNSF	TQLPPAYTNSF	22-32	HLA-A23:01, HLA-A24:14, HLA-A32:01, HLA-B15:01, HLA-B15:03, HLA-B15:20, HLA-B15:220, HLA-B15:71, HLA-B35:20	0.0614-0.4847	0.0614-0.4847
	QLPPAYTNSF	QLPPAYTNSF	23-32	HLA-A23:01, HLA-A24:02, HLA-A24:14, HLA-C01:02	0.2885-0.4264	0.2885-0.4264
	LPPAYTNSF	LPPAYTNSF	24-32	HLA-B07:02, HLA-B07:05, HLA-B35:01, HLA-B35:02, HLA-B35:03, HLA-B35:04, HLA-B35:05, HLA-B35:08, HLA-B35:09, HLA-B35:12, HLA-B35:17, HLA-B35:43, HLA-B39:10, HLA-B40:08, HLA-B42:01, HLA-B42:02, HLA-B51:01, HLA-B51:05, HLA-B53:01, HLA-B78:01, HLA-C01:02	0.0632-0.4783	0.0632-0.4783
	YTNSFTRGV	YTNSFTRGV	28-36	HLA-A02:05, HLA-A02:06, HLA-A68:02, HLA-A68:31, HLA-A69:01, HLA-C02:02, HLA-C02:10, HLA-C06:02, HLA-C12:03, HLA-C15:02, HLA-C15:05, HLA-C15:09, HLA-C15:13, HLA-C16:02, HLA-C16:04	0.0334-0.4877	0.0334-0.4877
	YTNSFTRGVY	YTNSFTRGVY	28-37	HLA-A01:01, HLA-A26:01, HLA-A26:08, HLA-A26:27, HLA-A29:02, HLA-A30:02, HLA-A30:10, HLA-A80:01, HLA-B46:01, HLA-C02:02, HLA-C02:10, HLA-C15:09	0.173-0.4823	0.173-0.4823
	YTNSFTRGVYY	YTNSFTRGVYY	28-38	HLA-A01:01, HLA-A26:01, HLA-A26:08, HLA-A26:27, HLA-A29:02, HLA-A30:02, HLA-A30:10, HLA-A80:01, HLA-B15:17, HLA-C15:09	0.1159-0.4656	0.1159-0.4656
	TNSFTRGVYY	TNSFTRGVYY	29-38	HLA-A30:02, HLA-A30:10, HLA-C15:09	0.3347-0.4757	0.3347-0.4757
	NSFTRGVYY	NSFTRGVYY	30-38	HLA-A01:01, HLA-A25:01, HLA-A26:01, HLA-A26:03, HLA-A26:08, HLA-A26:27, HLA-A29:02, HLA-A30:02, HLA-A30:04, HLA-A30:10, HLA-A34:02, HLA-A66:01, HLA-A80:01, HLA-B15:16, HLA-B15:17, HLA-B35:01, HLA-B35:05, HLA-B35:17, HLA-B35:20, HLA-B35:43, HLA-B46:01, HLA-C02:02, HLA-C02:10, HLA-C03:02, HLA-C06:02, HLA-C07:01, HLA-C07:06, HLA-C07:17, HLA-C12:02, HLA-C12:03, HLA-C15:09, HLA-C16:01, HLA-C16:02, HLA…	0.023-0.3757	0.023-0.3757
	SFTRGVYY	SFTRGVYY	31-38	HLA-C14:02	0.2334-0.2334	0.2334-0.2334
	RGVYYPDKVF	RGVYYPDKVF	34-43	HLA-A32:01	0.4707-0.4707	0.4707-0.4707
	RGVYYPDKVFR	RGVYYPDKVFR	34-44	HLA-A31:01	0.0618-0.0618	0.0618-0.0618
	GVYYPDKVF	GVYYPDKVF	35-43	HLA-A32:01, HLA-B15:01, HLA-B15:03, HLA-B15:20, HLA-B15:220, HLA-B15:71	0.2948-0.4993	0.2948-0.4993
	GVYYPDKVFR	GVYYPDKVFR	35-44	HLA-A03:01, HLA-A03:02, HLA-A11:01, HLA-A31:01, HLA-A33:01, HLA-A33:03, HLA-A34:02, HLA-A68:01, HLA-A68:03, HLA-A68:24, HLA-A68:30, HLA-A74:01, HLA-A74:03	0.051-0.4901	0.051-0.4901
	VYYPDKVF	VYYPDKVF	36-43	HLA-A23:01, HLA-A24:02, HLA-A24:03, HLA-A24:14, HLA-C07:02, HLA-C07:17, HLA-C14:02	0.0845-0.408	0.0845-0.408
	VYYPDKVFR	VYYPDKVFR	36-44	HLA-A31:01, HLA-A33:01, HLA-A33:03	0.0325-0.0672	0.0325-0.0672
	YPDKVFRSS	YPDKVFRSS	38-46	HLA-B39:10, HLA-B40:08, HLA-B55:01, HLA-B55:02, HLA-B56:01, HLA-B78:01	0.1535-0.4483	0.1535-0.4483
	YPDKVFRSSV	YPDKVFRSSV	38-47	HLA-B07:02, HLA-B07:05, HLA-B35:02, HLA-B35:03, HLA-B35:04, HLA-B35:09, HLA-B35:12, HLA-B39:10, HLA-B42:01, HLA-B42:02, HLA-B51:01, HLA-B51:05, HLA-B55:01, HLA-B55:02, HLA-B56:01, HLA-B78:01	0.0846-0.4602	0.0846-0.4602
	YPDKVFRSSVL	YPDKVFRSSVL	38-48	HLA-B07:02, HLA-B07:05, HLA-B08:01, HLA-B35:02, HLA-B35:03, HLA-B35:04, HLA-B35:08, HLA-B35:09, HLA-B35:12, HLA-B39:10, HLA-B40:08, HLA-B42:01, HLA-B42:02, HLA-B51:05, HLA-B53:01, HLA-C04:01	0.0704-0.4446	0.0704-0.4446
	DKVFRSSVL	DKVFRSSVL	40-48	HLA-B08:01, HLA-B14:01, HLA-B14:02, HLA-B15:09, HLA-B15:10	0.0101-0.4908	0.0101-0.4908
	KVFRSSVLH	KVFRSSVLH	41-49	HLA-A03:01, HLA-A03:02, HLA-A11:01, HLA-A30:01, HLA-A30:10, HLA-A74:01, HLA-A74:03, HLA-A80:01	0.0725-0.4015	0.0725-0.4015
	FRSSVLHST	FRSSVLHST	43-51	HLA-B27:14, HLA-B39:06, HLA-C06:02	0.0939-0.3776	0.0939-0.3776
	SSVLHSTQDLF	SSVLHSTQDLF	45-55	HLA-B57:02	0.4971-0.4971	0.4971-0.4971
	SVLHSTQDLFL	SVLHSTQDLFL	46-56	HLA-B38:01	0.2654-0.2654	0.2654-0.2654
	VLHSTQDLF	VLHSTQDLF	47-55	HLA-A24:14, HLA-B15:01, HLA-B15:20	0.2821-0.3051	0.2821-0.3051
	VLHSTQDLFL	VLHSTQDLFL	47-56	HLA-B38:01	0.3225-0.3225	0.3225-0.3225
	LHSTQDLF	LHSTQDLF	48-55	HLA-B38:01	0.2783-0.2783	0.2783-0.2783
	LHSTQDLFL	LHSTQDLFL	48-56	HLA-B15:09, HLA-B15:10, HLA-B38:01, HLA-B39:01, HLA-B39:05, HLA-B39:11, HLA-B39:31	0.0293-0.4247	0.0293-0.4247
	HSTQDLFLPF	HSTQDLFLPF	49-58	HLA-B57:02, HLA-B57:03, HLA-B58:01	0.1842-0.4091	0.1842-0.4091
	HSTQDLFLPFF	HSTQDLFLPFF	49-59	HLA-B57:02, HLA-B57:03	0.262-0.3732	0.262-0.3732
	STQDLFLPF	STQDLFLPF	50-58	HLA-A25:01, HLA-A26:01, HLA-A26:03, HLA-A26:08, HLA-A26:27, HLA-A32:01, HLA-B15:16, HLA-B15:17, HLA-B15:20, HLA-B46:01, HLA-B57:02, HLA-B57:03, HLA-C02:02, HLA-C02:10, HLA-C03:02, HLA-C15:09	0.1301-0.4662	0.1301-0.4662
	STQDLFLPFF	STQDLFLPFF	50-59	HLA-B57:02, HLA-B57:03	0.3106-0.324	0.3106-0.324
	TQDLFLPFF	TQDLFLPFF	51-59	HLA-A24:14, HLA-C04:01, HLA-C05:01, HLA-C08:02, HLA-C08:35, HLA-C18:02, HLA-C18:11	0.2917-0.4315	0.2917-0.4315
	LFLPFFSNVTW	LFLPFFSNVTW	54-64	HLA-A23:01, HLA-A24:02, HLA-A24:03, HLA-B53:01	0.0788-0.4659	0.0788-0.4659
	FLPFFSNV	FLPFFSNV	55-62	HLA-A02:18	0.2936-0.2936	0.2936-0.2936
	FLPFFSNVTW	FLPFFSNVTW	55-64	HLA-B35:01, HLA-B35:05, HLA-B35:17, HLA-B53:01	0.0204-0.4977	0.0204-0.4977
	LPFFSNVTW	LPFFSNVTW	56-64	HLA-A25:01, HLA-B35:01, HLA-B35:02, HLA-B35:03, HLA-B35:04, HLA-B35:05, HLA-B35:08, HLA-B35:09, HLA-B35:12, HLA-B35:17, HLA-B35:20, HLA-B35:43, HLA-B51:01, HLA-B51:05, HLA-B51:07, HLA-B53:01, HLA-B58:02	0.0031-0.4527	0.0031-0.4527
	LPFFSNVTWF	LPFFSNVTWF	56-65	HLA-B35:01, HLA-B35:02, HLA-B35:03, HLA-B35:04, HLA-B35:05, HLA-B35:08, HLA-B35:09, HLA-B35:12, HLA-B35:17, HLA-B35:43, HLA-B53:01	0.1529-0.4779	0.1529-0.4779
	PFFSNVTW	PFFSNVTW	57-64	HLA-B53:01	0.2271-0.2271	0.2271-0.2271
	PFFSNVTWF	PFFSNVTWF	57-65	HLA-A23:01, HLA-A24:02, HLA-A24:03, HLA-A24:14	0.2444-0.4551	0.2444-0.4551
	FFSNVTWF	FFSNVTWF	58-65	HLA-C14:02	0.4213-0.4213	0.4213-0.4213
	SNVTWFHAI	SNVTWFHVI	60-68	HLA-B51:07, HLA-B52:01	0.4149-0.4926	0.3245-0.5221
	VTWFHAIHV	VTWFHVISG	62-70	HLA-A02:06, HLA-A68:02, HLA-A68:31, HLA-A69:01, HLA-C15:02, HLA-C15:05, HLA-C15:13	0.0994-0.4749	14.7857-20.8995
	FHAIHVSGT	FHVISGTNG	65-73	HLA-B39:06	0.3037-0.3037	3.2558-3.2558
	HVSGTNGTK	VISGTNGTK	69-77	HLA-A34:02, HLA-A66:01, HLA-A68:01, HLA-A68:24	0.2958-0.4865	0.8899-2.6776
	HVSGTNGTKR	VISGTNGTKR	69-78	HLA-A66:01, HLA-A68:01, HLA-A68:03, HLA-A68:24	0.2557-0.4918	0.971-4.3511
	TKRFDNPVL	TKRFDNPVL	76-84	HLA-B15:10	0.4684-0.4684	0.4684-0.4684
	TKRFDNPVLPF	TKRFDNPVLPF	76-86	HLA-B27:05, HLA-B27:08	0.2795-0.3282	0.2795-0.3282
	KRFDNPVL	KRFDNPVL	77-84	HLA-B27:05, HLA-B27:08, HLA-B27:14, HLA-C06:02, HLA-C07:01, HLA-C07:02, HLA-C07:06	0.1561-0.4405	0.1561-0.4405
	KRFDNPVLP	KRFDNPVLP	77-85	HLA-B27:05, HLA-B27:08, HLA-B27:14	0.0517-0.4423	0.0517-0.4423
	KRFDNPVLPF	KRFDNPVLPF	77-86	HLA-A24:14, HLA-B15:03, HLA-B15:220, HLA-B27:05, HLA-B27:08, HLA-B27:14, HLA-C04:01, HLA-C06:02, HLA-C07:01, HLA-C07:02, HLA-C07:06, HLA-C07:17, HLA-C18:02, HLA-C18:11	0.007-0.4651	0.007-0.4651
	KRFDNPVLPFN	KRFDNPVLPFN	77-87	HLA-B27:05, HLA-B27:08	0.2143-0.2497	0.2143-0.2497
	RFDNPVLPF	RFDNPVLPF	78-86	HLA-A23:01, HLA-A24:02, HLA-A24:03, HLA-A24:14, HLA-C04:01, HLA-C05:01, HLA-C07:02, HLA-C07:04, HLA-C07:17, HLA-C08:02, HLA-C08:35, HLA-C14:02, HLA-C18:02, HLA-C18:11	0.0176-0.3817	0.0176-0.3817
	FDNPVLPF	FDNPVLPF	79-86	HLA-C04:01	0.3851-0.3851	0.3851-0.3851
	NPVLPFNDGVY	NPVLPFNDGVY	81-91	HLA-B35:01, HLA-B35:05, HLA-B35:08, HLA-B35:17	0.3215-0.4032	0.3215-0.4032
	VLPFNDGVYF	VLPFNDGVYF	83-92	HLA-B35:01, HLA-B35:05, HLA-B35:08, HLA-B35:17, HLA-B35:43, HLA-B53:01	0.1173-0.408	0.1173-0.408
	VLPFNDGVYFA	VLPFNDGVYFA	83-93	HLA-A02:18	0.3889-0.3889	0.3889-0.3889
	LPFNDGVY	LPFNDGVY	84-91	HLA-B35:01, HLA-B35:05, HLA-B35:08, HLA-B35:17, HLA-B35:43	0.1713-0.2722	0.1713-0.2722
	LPFNDGVYF	LPFNDGVYF	84-92	HLA-B35:01, HLA-B35:02, HLA-B35:03, HLA-B35:04, HLA-B35:05, HLA-B35:08, HLA-B35:09, HLA-B35:12, HLA-B35:17, HLA-B35:20, HLA-B35:43, HLA-B39:10, HLA-B40:08, HLA-B42:01, HLA-B42:02, HLA-B51:01, HLA-B51:05, HLA-B51:07, HLA-B53:01, HLA-B78:01	0.0088-0.4908	0.0088-0.4908
	LPFNDGVYFA	LPFNDGVYFA	84-93	HLA-B55:01, HLA-B55:02, HLA-B56:01	0.1116-0.4718	0.1116-0.4718
	NDGVYFASTEK	NDGVYFASIEK	87-97	HLA-A34:02	0.3277-0.3277	0.4274-0.4274
	DGVYFASTEK	DGVYFASIEK	88-97	HLA-A34:02, HLA-A66:01, HLA-A68:01, HLA-A68:24	0.1548-0.3873	0.1572-0.3604
	GVYFASTEK	GVYFASIEK	89-97	HLA-A03:01, HLA-A03:02, HLA-A11:01, HLA-A30:01, HLA-A34:02, HLA-A68:30	0.0242-0.2098	0.0145-0.1654
	FASTEKSNI	FASIEKSNI	92-100	HLA-C03:07, HLA-C12:03, HLA-C16:04	0.3711-0.4448	0.4996-0.562
	ASTEKSNII	ASIEKSNII	93-101	HLA-C15:02, HLA-C15:05, HLA-C15:13	0.4033-0.4727	0.1959-0.2
	STEKSNIIRGW	SIEKSNIIRGW	94-104	HLA-B57:01, HLA-B57:02, HLA-B57:03, HLA-B58:01, HLA-B58:02	0.1161-0.3307	0.8163-2.1519
	TEKSNIIRGW	IEKSNIIRGW	95-104	HLA-B44:02, HLA-B44:03, HLA-B44:05, HLA-B44:27	0.0183-0.1748	0.0928-0.4668
	KSNIIRGW	KSNIIRGW	97-104	HLA-B57:01, HLA-B58:01, HLA-B58:02	0.1048-0.2218	0.1048-0.2218
	KSNIIRGWIF	KSNIIRGWIF	97-106	HLA-B57:01	0.4601-0.4601	0.4601-0.4601
	IRGWIFGTTL	IRGWIFGTTL	101-110	HLA-B27:08	0.367-0.367	0.367-0.367
	TTLDSKTQSL	TTLDSKTQSL	108-117	HLA-A02:18, HLA-C05:01, HLA-C08:02, HLA-C08:35	0.2051-0.3257	0.2051-0.3257
	TLDSKTQSL	TLDSKTQSL	109-117	HLA-A02:01, HLA-A02:02, HLA-A02:04, HLA-A02:05, HLA-A02:06, HLA-A02:13, HLA-A02:18, HLA-A02:30, HLA-B08:01, HLA-B14:01, HLA-B14:02, HLA-B15:09, HLA-B15:10, HLA-B39:01, HLA-B39:02, HLA-B39:08, HLA-B39:10, HLA-B39:11, HLA-B39:31, HLA-B40:08, HLA-B42:02, HLA-B48:01, HLA-C01:02, HLA-C03:03, HLA-C03:04, HLA-C03:05, HLA-C03:07, HLA-C04:01, HLA-C05:01, HLA-C07:02, HLA-C07:04, HLA-C07:17, HLA-C08:01, HLA…	0.0087-0.4491	0.0087-0.4491
	TLDSKTQSLL	TLDSKTQSLL	109-118	HLA-A02:18, HLA-C05:01, HLA-C08:02, HLA-C08:35	0.2177-0.2663	0.2177-0.2663
	LDSKTQSL	LDSKTQSL	110-117	HLA-B37:01, HLA-C08:02, HLA-C08:35	0.3265-0.3804	0.3265-0.3804
	LDSKTQSLL	LDSKTQSLL	110-118	HLA-B37:01	0.3025-0.3025	0.3025-0.3025
	DSKTQSLLI	DSKTQSLLI	111-119	HLA-B51:01, HLA-B51:07	0.2856-0.3318	0.2856-0.3318
	NATNVVIKV	NATNVVIKV	122-130	HLA-A68:02, HLA-A68:31, HLA-A69:01, HLA-B51:01, HLA-B51:05, HLA-B51:07, HLA-B52:01, HLA-B78:01, HLA-C12:03, HLA-C15:02, HLA-C15:05, HLA-C15:13, HLA-C16:04	0.038-0.4802	0.038-0.4802
	ATNVVIKV	ATNVVIKV	123-130	HLA-C15:02, HLA-C15:13	0.381-0.381	0.381-0.381
	NVVIKVCEF	NVVIKVCEF	125-133	HLA-A25:01, HLA-A26:01, HLA-A26:08, HLA-A26:27	0.2675-0.4822	0.2675-0.4822
	FQFCNDPFL	FQFCNDPFL	133-141	HLA-A02:05, HLA-A02:06, HLA-B48:01	0.2558-0.3495	0.2558-0.3495
	FQFCNDPFLGV	FQFCNDPFLDH	133-143	HLA-A02:05, HLA-A02:06	0.1472-0.271	11.2109-16.5747
	QFCNDPFLGVY	QFCNDPFLDHK	134-144	HLA-A29:02	0.4522-0.4522	11.7412-11.7412
	FCNDPFLGV	FCNDPFLDH	135-143	HLA-A02:06, HLA-A69:01, HLA-C15:02, HLA-C15:13	0.3404-0.4963	12.3627-38.0909
	FCNDPFLGVY	FCNDPFLDHK	135-144	HLA-A01:01, HLA-B46:01, HLA-C03:02	0.3813-0.4899	4.6195-20.2193
	CNDPFLGVY	CNDPFLDHK	136-144	HLA-A01:01	0.3936-0.3936	4.7481-4.7481
	CNDPFLGVYY	CNDPFLDHKN	136-145	HLA-A01:01	0.3849-0.3849	46.0-46.0
	DPFLGVYY	DPFLDHKN	138-145	HLA-B35:01, HLA-B35:05, HLA-B35:17	0.327-0.3615	16.9813-17.8876
	GVYYHKNNK	DHKNNKSWM	142-150	HLA-A03:01, HLA-A03:02, HLA-A11:01, HLA-A30:01, HLA-A34:02, HLA-A68:30, HLA-A74:01, HLA-A74:03	0.0456-0.4975	30.1368-73.8889
	VYYHKNNKSW	FLDHKNNKSW	143-152	HLA-A23:01, HLA-A24:02, HLA-A24:03	0.1995-0.2308	2.9545-3.9173
	YYHKNNKSW	LDHKNNKSW	144-152	HLA-A23:01, HLA-A24:14, HLA-C07:02, HLA-C07:17, HLA-C14:02, HLA-A24:02, HLA-A24:03	0.0735-0.2886	5.9289-30.6667
	YYHKNNKSWM	LDHKNNKSWM	144-153	HLA-C14:02	0.2442-0.2442	18.2877-18.2877
	YHKNNKSWM	DHKNNKSWM	145-153	HLA-B15:09, HLA-B15:10, HLA-B39:05	0.1387-0.4125	0.4704-1.2118
	KSWMESEFR	KSWMESEFR	150-158	HLA-A31:01, HLA-A74:01, HLA-A74:03	0.2287-0.3022	0.2287-0.3022
	KSWMESEFRVY	KSWMESEFRVY	150-160	HLA-A30:10, HLA-B57:01	0.3561-0.47	0.3561-0.47
	SWMESEFRVY	SWMESEFRVY	151-160	HLA-A29:02, HLA-A30:04	0.2509-0.4414	0.2509-0.4414
	WMESEFRVY	WMESEFRVY	152-160	HLA-A01:01, HLA-A29:02, HLA-B15:01, HLA-B15:20, HLA-B35:20, HLA-B46:01	0.2271-0.4921	0.2271-0.4921
	MESEFRVY	MESEFRVY	153-160	HLA-B18:01, HLA-B35:20, HLA-B40:27, HLA-B44:02, HLA-B44:03, HLA-B44:27	0.0119-0.3806	0.0119-0.3806
	MESEFRVYS	MESEFRVYS	153-161	HLA-B45:01, HLA-B50:01, HLA-B50:02	0.288-0.3298	0.288-0.3298
	MESEFRVYSSA	MESEFRVYSSA	153-163	HLA-B40:06, HLA-B45:01, HLA-B50:01, HLA-B50:02	0.4041-0.4909	0.4041-0.4909
	SEFRVYSSA	SEFRVYSSA	155-163	HLA-B18:01, HLA-B40:02, HLA-B40:06, HLA-B40:11, HLA-B40:27, HLA-B41:01, HLA-B41:02, HLA-B45:01, HLA-B49:01, HLA-B50:01, HLA-B50:02	0.0058-0.4021	0.0058-0.4021
	RVYSSANNCTF	RVYSSANNCTF	158-168	HLA-A32:01, HLA-B15:01, HLA-B15:16, HLA-B15:17, HLA-B57:02, HLA-B57:03	0.0673-0.486	0.0673-0.486
	VYSSANNCTF	VYSSANNCTF	159-168	HLA-A23:01, HLA-A24:02, HLA-A24:03, HLA-A24:14, HLA-C14:02	0.0481-0.2862	0.0481-0.2862
	YSSANNCTF	YSSANNCTF	160-168	HLA-B15:16, HLA-B15:17, HLA-B46:01, HLA-B57:02, HLA-B57:03, HLA-B58:02, HLA-C02:02, HLA-C02:10, HLA-C03:02, HLA-C03:03, HLA-C03:04, HLA-C03:07, HLA-C12:02, HLA-C16:01, HLA-C16:02, HLA-C16:04	0.1194-0.451	0.1194-0.451
	YSSANNCTFEY	YSSANNCTFEY	160-170	HLA-A01:01	0.178-0.178	0.178-0.178
	SSANNCTFEY	SSANNCTFEY	161-170	HLA-A01:01, HLA-A30:02, HLA-A30:04, HLA-A30:10	0.1587-0.4028	0.1587-0.4028
	SANNCTFEY	SANNCTFEY	162-170	HLA-A01:01, HLA-A26:08, HLA-A29:02, HLA-A30:02, HLA-A30:04, HLA-A30:10, HLA-A80:01, HLA-B15:20, HLA-B35:01, HLA-B35:05, HLA-B35:08, HLA-B35:17, HLA-B35:20, HLA-B35:43, HLA-B46:01, HLA-C02:02, HLA-C02:10, HLA-C03:02, HLA-C12:02, HLA-C12:03, HLA-C15:09, HLA-C16:01, HLA-C16:02, HLA-C16:04	0.1452-0.475	0.1452-0.475
	TFEYVSQPF	TFEYVSQPF	167-175	HLA-A24:14, HLA-C04:01, HLA-C14:02	0.2367-0.498	0.2367-0.498
	FEYVSQPF	FEYVSQPF	168-175	HLA-B18:01, HLA-B40:02, HLA-B40:27	0.0482-0.4613	0.0482-0.4613
	FEYVSQPFL	FEYVSQPFL	168-176	HLA-B18:01, HLA-B37:01, HLA-B39:02, HLA-B39:05, HLA-B39:08, HLA-B39:11, HLA-B39:31, HLA-B40:01, HLA-B40:02, HLA-B40:06, HLA-B40:08, HLA-B40:11, HLA-B40:27, HLA-B41:02, HLA-B44:05, HLA-B48:01, HLA-B49:01, HLA-B50:01, HLA-B51:07, HLA-B52:01	0.0522-0.4977	0.0522-0.4977
	EYVSQPFLM	EYVSQPFLM	169-177	HLA-A23:01, HLA-A24:02, HLA-A24:03, HLA-A24:14, HLA-C07:02, HLA-C07:17, HLA-C14:02	0.106-0.4705	0.106-0.4705
	VSQPFLMDL	VSQPFLMDL	171-179	HLA-C03:05, HLA-C03:07, HLA-C08:08, HLA-C15:02, HLA-C15:05, HLA-C15:09, HLA-C15:13, HLA-C16:02, HLA-C17:01, HLA-C17:03	0.0889-0.4823	0.0889-0.4823
	KQGNFKNLR	KQGNFKNLR	182-190	HLA-A31:01, HLA-A74:01, HLA-A74:03	0.1486-0.4594	0.1486-0.4594
	NFKNLREF	NFKNLREF	185-192	HLA-C14:02	0.242-0.242	0.242-0.242
	FKNLREFVF	FKNLREFVF	186-194	HLA-B15:03, HLA-B15:220, HLA-C07:02, HLA-C07:17	0.1998-0.4427	0.1998-0.4427
	REFVFKNI	REFVFKNI	190-197	HLA-B40:02, HLA-B40:06, HLA-B41:02, HLA-B49:01, HLA-B52:01	0.1142-0.3337	0.1142-0.3337
	REFVFKNIDGY	REFVFKNIDGY	190-200	HLA-B40:27, HLA-B44:03	0.1367-0.4383	0.1367-0.4383
	EFVFKNIDGY	EFVFKNIDGY	191-200	HLA-A25:01, HLA-A26:01, HLA-A26:03, HLA-A26:08, HLA-A26:27, HLA-A66:01	0.0541-0.3237	0.0541-0.3237
	FVFKNIDGY	FVFKNIDGY	192-200	HLA-A25:01, HLA-A26:01, HLA-A26:03, HLA-A26:08, HLA-A26:27, HLA-A29:02, HLA-A30:02, HLA-A30:04, HLA-A30:10, HLA-A66:01, HLA-A80:01, HLA-B15:01, HLA-B15:20, HLA-B15:71, HLA-B35:01, HLA-B35:05, HLA-B35:08, HLA-B35:17, HLA-B35:20, HLA-B35:43, HLA-B46:01, HLA-C02:02, HLA-C02:10, HLA-C03:02, HLA-C12:02	0.0192-0.4078	0.0192-0.4078
	VFKNIDGYF	VFKNIDGYF	193-201	HLA-A23:01, HLA-A24:02, HLA-A24:03, HLA-A24:14, HLA-C14:02	0.2596-0.3883	0.2596-0.3883
	KNIDGYFKI	KNIDGYFKI	195-203	HLA-B13:02, HLA-B52:01, HLA-C15:02, HLA-C15:13	0.3809-0.432	0.3809-0.432
	KNIDGYFKIY	KNIDGYFKIY	195-204	HLA-A30:02, HLA-A30:04, HLA-A30:10	0.2374-0.3896	0.2374-0.3896
	NIDGYFKIY	NIDGYFKIY	196-204	HLA-A01:01, HLA-A26:08	0.1764-0.2062	0.1764-0.2062
	DGYFKIYSK	DGYFKIYSK	198-206	HLA-A33:01, HLA-A34:02	0.3364-0.4528	0.3364-0.4528
	KIYSKHTPI	KIYSKHTPI	202-210	HLA-A02:13, HLA-A30:01, HLA-A32:01, HLA-B08:01, HLA-B13:02, HLA-C15:02, HLA-C15:13	0.1098-0.4974	0.1098-0.4974
	IYSKHTPINL	IYSKHTPIIV	203-212	HLA-A23:01, HLA-A24:02, HLA-A24:03, HLA-A24:14	0.2019-0.3775	1.4432-2.6038
	YSKHTPINL	YSKHTPIIV	204-212	HLA-B15:16, HLA-B15:17, HLA-B46:01, HLA-C01:02, HLA-C02:02, HLA-C02:10, HLA-C03:02, HLA-C03:03, HLA-C03:04, HLA-C03:05, HLA-C03:07, HLA-C06:02, HLA-C07:01, HLA-C07:04, HLA-C07:06, HLA-C08:08, HLA-C12:02, HLA-C12:03, HLA-C15:02, HLA-C15:05, HLA-C15:09, HLA-C15:13, HLA-C16:01, HLA-C16:02, HLA-C16:04, HLA-C17:01, HLA-C17:03	0.032-0.4105	0.0543-2.3964
	SKHTPINLV	SKHTPIIVE	205-213	HLA-B52:01, HLA-C06:02	0.222-0.4776	15.4455-21.7107
	KHTPINLVRDL	KHTPIIVEPER	206-216	HLA-B38:01	0.3389-0.3389	14.8824-14.8824
	TPINLVRDL	TPIIVEPER	208-216	HLA-B07:02, HLA-B07:05, HLA-B35:02, HLA-B35:03, HLA-B35:04, HLA-B35:05, HLA-B35:09, HLA-B35:12, HLA-B35:17, HLA-B39:10, HLA-B40:08, HLA-B42:01, HLA-B42:02, HLA-B78:01	0.0931-0.3426	2.2247-7.3816
	LVRDLPQGF	IVEPERDLP	212-220	HLA-A25:01, HLA-A26:01, HLA-A26:03, HLA-A26:08, HLA-A26:27, HLA-A32:01, HLA-B15:01, HLA-B15:16, HLA-B15:17, HLA-B15:20, HLA-B15:71, HLA-B35:43, HLA-B46:01, HLA-C02:02, HLA-C02:10, HLA-C03:02, HLA-C12:02, HLA-C15:09	0.1169-0.4993	28.5161-57.2222
	VRDLPQGF	VEPERDLP	213-220	HLA-C18:02, HLA-C18:11	0.3921-0.3921	51.25-51.25
	VRDLPQGFSA	VEPERDLPQG	213-222	HLA-B39:06	0.4636-0.4636	62.5-62.5
	VRDLPQGFSAL	VEPERDLPQGF	213-223	HLA-C01:02	0.1845-0.1845	19.9423-19.9423
	RDLPQGFSA	RDLPQGFSA	214-222	HLA-B40:06, HLA-B41:01	0.3082-0.4453	0.3082-0.4453
	RDLPQGFSAL	RDLPQGFSAL	214-223	HLA-B37:01, HLA-C01:02	0.1238-0.3954	0.1238-0.3954
	DLPQGFSAL	DLPQGFSAL	215-223	HLA-C01:02	0.0629-0.0629	0.0629-0.0629
	LPQGFSAL	LPQGFSAL	216-223	HLA-B07:02, HLA-B07:05, HLA-B35:02, HLA-B35:03, HLA-B35:04, HLA-B35:09, HLA-B35:12, HLA-B39:10, HLA-B40:08, HLA-B42:01, HLA-B42:02, HLA-B78:01, HLA-C01:02	0.1431-0.461	0.1431-0.461
	SALEPLVDL	SALEPLVDL	221-229	HLA-B35:02, HLA-B35:03, HLA-B35:04, HLA-B35:09, HLA-B35:12, HLA-C03:02, HLA-C03:03, HLA-C03:04, HLA-C03:05, HLA-C03:07, HLA-C08:01, HLA-C08:08, HLA-C12:02, HLA-C12:03, HLA-C15:02, HLA-C15:05, HLA-C15:13, HLA-C16:01, HLA-C16:02, HLA-C16:04, HLA-C17:01, HLA-C17:03	0.058-0.4867	0.058-0.4867
	LVDLPIGINI	LVDLPIGINI	226-235	HLA-A02:18	0.4992-0.4992	0.4992-0.4992
	VDLPIGINI	VDLPIGINI	227-235	HLA-B37:01, HLA-B52:01	0.1597-0.4647	0.1597-0.4647
	DLPIGINITR	DLPIGINITR	228-237	HLA-A33:01, HLA-A33:03, HLA-A66:01, HLA-A68:01, HLA-A68:03, HLA-A68:24	0.1606-0.4842	0.1606-0.4842
	LPIGINITR	LPIGINITR	229-237	HLA-A33:01, HLA-A33:03, HLA-A68:01, HLA-A68:24	0.4-0.4993	0.4-0.4993
	LPIGINITRF	LPIGINITRF	229-238	HLA-B35:01, HLA-B35:02, HLA-B35:03, HLA-B35:04, HLA-B35:05, HLA-B35:08, HLA-B35:09, HLA-B35:12, HLA-B35:17, HLA-B35:43, HLA-B53:01	0.052-0.2816	0.052-0.2816
	INITRFQTL	INITRFQTL	233-241	HLA-B08:01, HLA-B14:01, HLA-B14:02, HLA-B51:07, HLA-B52:01, HLA-C03:05, HLA-C07:04, HLA-C08:08, HLA-C15:02, HLA-C15:13	0.0722-0.4974	0.0722-0.4974
	NITRFQTL	NITRFQTL	234-241	HLA-B08:01	0.1485-0.1485	0.1485-0.1485
	NITRFQTLLAL	NITRFQTLLAL	234-244	HLA-B27:08	0.282-0.282	0.282-0.282
	ITRFQTLLA	ITRFQTLLA	235-243	HLA-A30:01	0.2385-0.2385	0.2385-0.2385
	ITRFQTLLAL	ITRFQTLLAL	235-244	HLA-B27:05, HLA-B27:08, HLA-B27:14	0.1829-0.4111	0.1829-0.4111
	TRFQTLLAL	TRFQTLLAL	236-244	HLA-B14:01, HLA-B14:02, HLA-B15:09, HLA-B15:10, HLA-B27:05, HLA-B27:08, HLA-B27:14, HLA-B38:01, HLA-B39:01, HLA-B39:02, HLA-B39:05, HLA-B39:06, HLA-B39:11, HLA-B39:31, HLA-B48:01, HLA-C06:02, HLA-C07:01, HLA-C07:02, HLA-C07:04, HLA-C07:06, HLA-C07:17	0.0067-0.2295	0.0067-0.2295
	TRFQTLLALH	TRFQTLLALH	236-245	HLA-B27:08, HLA-B27:14	0.272-0.3459	0.272-0.3459
	TRFQTLLALHR	TRFQTLLALHR	236-246	HLA-B27:05, HLA-B27:14	0.2094-0.2395	0.2094-0.2395
	RFQTLLAL	RFQTLLAL	237-244	HLA-C14:02	0.3801-0.3801	0.3801-0.3801
	RFQTLLALHR	RFQTLLALHR	237-246	HLA-A31:01	0.233-0.233	0.233-0.233
	TLLALHRSY	TLLALHRSY	240-248	HLA-A29:02, HLA-A30:02, HLA-A30:04, HLA-A30:10, HLA-A32:01, HLA-A80:01, HLA-B15:01, HLA-B15:03, HLA-B15:20, HLA-B15:220, HLA-B15:71, HLA-B35:20, HLA-B46:01	0.0892-0.4647	0.0892-0.4647
	LLALHRSYL	LLALHRSYL	241-249	HLA-B08:01	0.2189-0.2189	0.2189-0.2189
	LALHRSYL	LALHRSYL	242-249	HLA-C16:01	0.2952-0.2952	0.2952-0.2952
	YLTPGDSSSGW	YLTPGDSSSGW	248-258	HLA-B53:01	0.0811-0.0811	0.0811-0.0811
	LTPGDSSSGW	LTPGDSSSGW	249-258	HLA-B53:01, HLA-B57:02, HLA-B58:01	0.1556-0.4697	0.1556-0.4697
	TPGDSSSGW	TPGDSSSGW	250-258	HLA-B35:08, HLA-B53:01	0.0449-0.3787	0.0449-0.3787
	TPGDSSSGWTA	TPGDSSSGWTA	250-260	HLA-B55:02, HLA-B56:01	0.4668-0.4764	0.4668-0.4764
	SGWTAGAAAYY	SGWTAGAAAYY	256-266	HLA-A01:01, HLA-A26:01, HLA-A26:08, HLA-A26:27, HLA-A30:02, HLA-A30:10	0.2022-0.4517	0.2022-0.4517
	GWTAGAAAYY	GWTAGAAAYY	257-266	HLA-A01:01, HLA-A26:08, HLA-A29:02, HLA-A30:02	0.3738-0.4988	0.3738-0.4988
	WTAGAAAYY	WTAGAAAYY	258-266	HLA-A01:01, HLA-A25:01, HLA-A26:01, HLA-A26:03, HLA-A26:08, HLA-A26:27, HLA-A29:02, HLA-A30:02, HLA-A30:04, HLA-A30:10, HLA-A66:01, HLA-A80:01, HLA-B15:17, HLA-B35:20, HLA-C02:02, HLA-C02:10, HLA-C03:02, HLA-C12:02, HLA-C15:09	0.0198-0.4285	0.0198-0.4285
	WTAGAAAYYV	WTAGAAAYYV	258-267	HLA-A68:02	0.4502-0.4502	0.4502-0.4502
	GAAAYYVGY	GAAAYYVGY	261-269	HLA-A29:02, HLA-A30:02, HLA-A30:10, HLA-C02:02, HLA-C02:10, HLA-C12:02, HLA-C15:09	0.3606-0.4946	0.3606-0.4946
	AAAYYVGYL	AAAYYVGYL	262-270	HLA-C03:03, HLA-C03:04, HLA-C03:07, HLA-C12:03, HLA-C15:02, HLA-C15:13, HLA-C17:01, HLA-C17:03	0.2695-0.4848	0.2695-0.4848
	AYYVGYLQPR	AYYVGYLQPR	264-273	HLA-A31:01	0.2607-0.2607	0.2607-0.2607
	YYVGYLQPR	YYVGYLQPR	265-273	HLA-A33:01, HLA-A33:03	0.102-0.1769	0.102-0.1769
	YYVGYLQPRTF	YYVGYLQPRTF	265-275	HLA-A23:01, HLA-A24:02, HLA-A24:03, HLA-A24:14, HLA-C07:02, HLA-C07:17, HLA-C14:02	0.0459-0.398	0.0459-0.398
	YVGYLQPRTF	YVGYLQPRTF	266-275	HLA-B46:01	0.2894-0.2894	0.2894-0.2894
	YVGYLQPRTFL	YVGYLQPRTFL	266-276	HLA-A24:03	0.4131-0.4131	0.4131-0.4131
	VGYLQPRTF	VGYLQPRTF	267-275	HLA-B15:03, HLA-B15:16, HLA-B15:220, HLA-B46:01, HLA-B51:07, HLA-B52:01, HLA-B58:02, HLA-C02:02, HLA-C02:10, HLA-C03:02, HLA-C03:05, HLA-C06:02, HLA-C07:17, HLA-C12:02, HLA-C12:03, HLA-C15:09, HLA-C16:01, HLA-C16:02, HLA-C16:04	0.0826-0.4644	0.0826-0.4644
	VGYLQPRTFL	VGYLQPRTFL	267-276	HLA-A23:01, HLA-A24:02, HLA-A24:03	0.3901-0.4772	0.3901-0.4772
	GYLQPRTF	GYLQPRTF	268-275	HLA-A23:01, HLA-A24:02, HLA-A24:03, HLA-C14:02	0.2894-0.4833	0.2894-0.4833
	GYLQPRTFL	GYLQPRTFL	268-276	HLA-A23:01, HLA-A24:02, HLA-A24:03, HLA-A24:14, HLA-C07:02, HLA-C07:04, HLA-C07:17, HLA-C14:02	0.1425-0.4912	0.1425-0.4912
	GYLQPRTFLL	GYLQPRTFLL	268-277	HLA-A23:01, HLA-A24:02, HLA-A24:03, HLA-A24:14	0.2123-0.3586	0.2123-0.3586
	YLQPRTFL	YLQPRTFL	269-276	HLA-B08:01, HLA-C07:04, HLA-C18:02, HLA-C18:11	0.0726-0.4804	0.0726-0.4804
	YLQPRTFLL	YLQPRTFLL	269-277	HLA-A02:01, HLA-A02:02, HLA-A02:04, HLA-A02:05, HLA-A02:06, HLA-A02:13, HLA-A02:18, HLA-A02:30, HLA-A24:14, HLA-A32:01, HLA-B08:01, HLA-B13:02, HLA-B14:01, HLA-B14:02, HLA-B39:02, HLA-B40:08, HLA-B42:02, HLA-B48:01, HLA-C01:02, HLA-C02:02, HLA-C02:10, HLA-C03:03, HLA-C03:04, HLA-C03:05, HLA-C03:07, HLA-C04:01, HLA-C05:01, HLA-C06:02, HLA-C07:01, HLA-C07:02, HLA-C07:04, HLA-C07:06, HLA-C07:17, HLA…	0.0056-0.4932	0.0056-0.4932
	YLQPRTFLLK	YLQPRTFLLK	269-278	HLA-A03:01, HLA-A03:02, HLA-A74:01, HLA-A74:03	0.1241-0.4628	0.1241-0.4628
	YLQPRTFLLKY	YLQPRTFLLKY	269-279	HLA-A01:01, HLA-A29:02, HLA-A80:01	0.0728-0.3398	0.0728-0.3398
	LQPRTFLL	LQPRTFLL	270-277	HLA-B52:01	0.4815-0.4815	0.4815-0.4815
	LQPRTFLLKY	LQPRTFLLKY	270-279	HLA-B15:01, HLA-B15:71	0.3062-0.449	0.3062-0.449
	QPRTFLLKY	QPRTFLLKY	271-279	HLA-B35:01, HLA-B35:05, HLA-B35:08, HLA-B35:17, HLA-B35:20, HLA-B35:43, HLA-B53:01	0.0503-0.3427	0.0503-0.3427
	YNENGTITDA	YNENGTITDA	279-288	HLA-B50:01	0.4844-0.4844	0.4844-0.4844
	NENGTITDA	NENGTITDA	280-288	HLA-B40:06, HLA-B41:01, HLA-B45:01, HLA-B50:01, HLA-B50:02	0.0557-0.4304	0.0557-0.4304
	ITDAVDCAL	ITDAVDCAL	285-293	HLA-C05:01, HLA-C08:01, HLA-C08:02, HLA-C08:35	0.093-0.1659	0.093-0.1659
	ALDPLSETK	ALDPLSETK	292-300	HLA-A03:01, HLA-A03:02, HLA-A11:01	0.0904-0.4134	0.0904-0.4134
	DPLSETKCTL	DPLSETKCTL	294-303	HLA-B35:02, HLA-B35:03, HLA-B35:04, HLA-B35:09, HLA-B35:12, HLA-B39:10	0.3938-0.4148	0.3938-0.4148
	SETKCTLKSF	SETKCTLKSF	297-306	HLA-B44:02, HLA-B44:03, HLA-B44:05, HLA-B44:27	0.0856-0.1474	0.0856-0.1474
	ETKCTLKSF	ETKCTLKSF	298-306	HLA-A25:01, HLA-A26:01, HLA-A26:03, HLA-A26:08, HLA-A26:27, HLA-A66:01	0.0356-0.3473	0.0356-0.3473
	KCTLKSFTVEK	KCTLKSFTVEK	300-310	HLA-A03:01, HLA-A03:02, HLA-A30:01, HLA-A74:01, HLA-A74:03	0.1569-0.3472	0.1569-0.3472
	TLKSFTVEK	TLKSFTVEK	302-310	HLA-A03:01, HLA-A03:02, HLA-A11:01, HLA-A30:01, HLA-A31:01, HLA-A34:02, HLA-A68:30, HLA-A74:01, HLA-A74:03	0.0163-0.483	0.0163-0.483
	KSFTVEKGI	KSFTVEKGI	304-312	HLA-B15:16, HLA-C15:02, HLA-C15:13	0.473-0.4918	0.473-0.4918
	KSFTVEKGIY	KSFTVEKGIY	304-313	HLA-A30:02, HLA-A30:10, HLA-B15:17	0.1824-0.4004	0.1824-0.4004
	FTVEKGIY	FTVEKGIY	306-313	HLA-C03:02, HLA-C15:09	0.4152-0.4796	0.4152-0.4796
	VEKGIYQTS	VEKGIYQTS	308-316	HLA-B40:06, HLA-B50:01, HLA-B50:02	0.3542-0.4359	0.3542-0.4359
	EKGIYQTSNFR	EKGIYQTSNFR	309-319	HLA-A33:01, HLA-A33:03, HLA-A68:01, HLA-A68:03, HLA-A68:24	0.1951-0.4187	0.1951-0.4187
	KGIYQTSNFR	KGIYQTSNFR	310-319	HLA-A03:01, HLA-A03:02, HLA-A31:01, HLA-A68:30, HLA-A74:01, HLA-A74:03	0.1471-0.4226	0.1471-0.4226
	GIYQTSNFR	GIYQTSNFR	311-319	HLA-A03:01, HLA-A03:02, HLA-A11:01, HLA-A31:01, HLA-A34:02, HLA-A68:30, HLA-A74:01, HLA-A74:03	0.1435-0.3862	0.1435-0.3862
	IYQTSNFRV	IYQTSNFRV	312-320	HLA-A23:01, HLA-A24:02, HLA-A24:03, HLA-A24:14	0.2894-0.4235	0.2894-0.4235
	FRVQPTESI	FRVQPTESI	318-326	HLA-B14:01, HLA-B14:02, HLA-B15:09, HLA-B15:10, HLA-B27:05, HLA-B27:08, HLA-B27:14, HLA-B38:01, HLA-B39:01, HLA-B39:05, HLA-B39:06, HLA-B39:11, HLA-B39:31, HLA-C06:02, HLA-C07:01, HLA-C07:02, HLA-C07:04, HLA-C07:06, HLA-C07:17	0.0502-0.3718	0.0502-0.3718
	RVQPTESIV	RVQPTESIV	319-327	HLA-B13:02	0.3363-0.3363	0.3363-0.3363
	RVQPTESIVR	RVQPTESIVR	319-328	HLA-A03:02, HLA-A31:01, HLA-A68:30, HLA-A74:01, HLA-A74:03	0.1161-0.3564	0.1161-0.3564
	RVQPTESIVRF	RVQPTESIVRF	319-329	HLA-A32:01, HLA-B15:17, HLA-B57:02, HLA-B57:03	0.0848-0.4951	0.0848-0.4951
	VQPTESIVRF	VQPTESIVRF	320-329	HLA-A24:14, HLA-B15:01, HLA-B15:71, HLA-B53:01	0.1267-0.4303	0.1267-0.4303
	QPTESIVRF	QPTESIVRF	321-329	HLA-B07:02, HLA-B07:05, HLA-B35:01, HLA-B35:02, HLA-B35:03, HLA-B35:04, HLA-B35:05, HLA-B35:08, HLA-B35:09, HLA-B35:12, HLA-B35:17, HLA-B35:20, HLA-B35:43, HLA-B39:10, HLA-B40:08, HLA-B42:01, HLA-B42:02, HLA-B51:01, HLA-B51:05, HLA-B51:07, HLA-B53:01, HLA-C04:01	0.0141-0.4465	0.0141-0.4465
	SIVRFPNITNL	SIVRFPNITNL	325-335	HLA-B27:05, HLA-B27:08, HLA-B27:14, HLA-C06:02, HLA-C07:01, HLA-C07:06	0.1088-0.3024	0.1088-0.3024
	IVRFPNITNL	IVRFPNITNL	326-335	HLA-B27:05, HLA-B27:08, HLA-B27:14, HLA-C06:02, HLA-C07:01, HLA-C07:06	0.1746-0.3553	0.1746-0.3553
	VRFPNITNL	VRFPNITNL	327-335	HLA-B14:01, HLA-B14:02, HLA-B15:09, HLA-B15:10, HLA-B27:05, HLA-B27:08, HLA-B27:14, HLA-B38:01, HLA-B39:01, HLA-B39:02, HLA-B39:05, HLA-B39:06, HLA-B39:11, HLA-B39:31, HLA-B48:01, HLA-B52:01, HLA-C06:02, HLA-C07:01, HLA-C07:02, HLA-C07:04, HLA-C07:06, HLA-C07:17, HLA-C18:02, HLA-C18:11	0.0023-0.4378	0.0023-0.4378
	VRFPNITNLC	VRFPNITNLC	327-336	HLA-B27:14	0.4514-0.4514	0.4514-0.4514
	RFPNITNL	RFPNITNL	328-335	HLA-C01:02, HLA-C14:02	0.2293-0.3657	0.2293-0.3657
	RFPNITNLCPF	RFPNITNLCPF	328-338	HLA-A23:01, HLA-A24:02, HLA-A24:03, HLA-A24:14	0.0754-0.2583	0.0754-0.2583
	FPNITNLCPF	FPNITNLCPF	329-338	HLA-B35:01, HLA-B35:05, HLA-B35:08, HLA-B35:17, HLA-B35:43, HLA-B53:01	0.2414-0.3988	0.2414-0.3988
	ITNLCPFGEVF	ITNLCPFDEVF	332-342	HLA-B57:02, HLA-B57:03	0.2819-0.4071	0.3264-0.3857
	NLCPFGEVF	NLCPFDEVF	334-342	HLA-B15:20, HLA-B35:20	0.3472-0.4437	0.4701-0.7355
	LCPFGEVFNA	LCPFDEVFNA	335-344	HLA-B55:02, HLA-B56:01	0.3868-0.3954	0.3794-0.4106
	CPFGEVFNA	CPFDEVFNA	336-344	HLA-B55:01, HLA-B55:02, HLA-B56:01, HLA-B78:01	0.1201-0.4837	0.1272-0.4359
	GEVFNATRF	DEVFNATRF	339-347	HLA-B15:71, HLA-B18:01, HLA-B37:01, HLA-B40:01, HLA-B40:02, HLA-B40:11, HLA-B40:27, HLA-B41:02, HLA-B44:02, HLA-B44:03, HLA-B44:05, HLA-B44:27	0.1018-0.4738	0.0135-2.1667
	GEVFNATRFA	DEVFNATRFA	339-348	HLA-B40:06, HLA-B45:01, HLA-B50:01, HLA-B50:02	0.2481-0.4424	0.6274-2.2154
	EVFNATRF	EVFNATRF	340-347	HLA-A25:01, HLA-A26:01, HLA-A26:27	0.3741-0.4654	0.3741-0.4654
	EVFNATRFA	EVFNATRFA	340-348	HLA-A26:03, HLA-A66:01, HLA-A68:02, HLA-A68:31, HLA-A69:01	0.0776-0.2912	0.0776-0.2912
	EVFNATRFASV	EVFNATRFASV	340-350	HLA-A68:02, HLA-A68:31, HLA-A69:01	0.0533-0.0986	0.0533-0.0986
	FNATRFASV	FNATRFASV	342-350	HLA-B08:01	0.28-0.28	0.28-0.28
	NATRFASVY	NATRFASVY	343-351	HLA-A26:08, HLA-B35:01, HLA-B35:05, HLA-B35:08, HLA-B35:17, HLA-B35:20, HLA-B35:43, HLA-B46:01, HLA-C02:02, HLA-C02:10, HLA-C03:02, HLA-C12:02, HLA-C12:03, HLA-C16:01, HLA-C16:02, HLA-C16:04	0.0965-0.4978	0.0965-0.4978
	ATRFASVYA	ATRFASVYA	344-352	HLA-A30:01	0.0331-0.0331	0.0331-0.0331
	ATRFASVYAW	ATRFASVYAW	344-353	HLA-A32:01, HLA-B27:05, HLA-B27:08, HLA-B57:01, HLA-B57:02, HLA-B57:03, HLA-B58:01, HLA-B58:02	0.093-0.4299	0.093-0.4299
	TRFASVYA	TRFASVYA	345-352	HLA-B39:06	0.434-0.434	0.434-0.434
	TRFASVYAW	TRFASVYAW	345-353	HLA-B27:05, HLA-B27:08, HLA-B27:14, HLA-B38:01, HLA-C06:02, HLA-C07:01, HLA-C07:02, HLA-C07:06	0.1218-0.4038	0.1218-0.4038
	TRFASVYAWNR	TRFASVYAWNR	345-355	HLA-B27:05, HLA-B27:14	0.4652-0.4819	0.4652-0.4819
	RFASVYAWNR	RFASVYAWNR	346-355	HLA-A31:01	0.208-0.208	0.208-0.208
	FASVYAWNR	FASVYAWNR	347-355	HLA-A33:01, HLA-A33:03, HLA-A68:03	0.2189-0.4089	0.2189-0.4089
	ASVYAWNRK	ASVYAWNRK	348-356	HLA-A11:01	0.2661-0.2661	0.2661-0.2661
	ASVYAWNRKR	ASVYAWNRKR	348-357	HLA-A31:01, HLA-A74:01, HLA-A74:03	0.3217-0.3362	0.3217-0.3362
	SVYAWNRKR	SVYAWNRKR	349-357	HLA-A03:01, HLA-A03:02, HLA-A11:01, HLA-A26:03, HLA-A31:01, HLA-A33:01, HLA-A33:03, HLA-A34:02, HLA-A66:01, HLA-A68:01, HLA-A68:03, HLA-A68:24, HLA-A68:30, HLA-A74:01, HLA-A74:03	0.0167-0.3318	0.0167-0.3318
	NRKRISNCV	NRKRISNCV	354-362	HLA-B14:01, HLA-B14:02	0.3954-0.3954	0.3954-0.3954
	KRISNCVADY	KRISNCVADY	356-365	HLA-B27:05, HLA-B27:08	0.3387-0.4785	0.3387-0.4785
	RISNCVADY	RISNCVADY	357-365	HLA-A30:02, HLA-A30:10, HLA-A80:01	0.2952-0.3353	0.2952-0.3353
	SNCVADYSVLY	SNCVADYSVLY	359-369	HLA-A01:01, HLA-A26:01, HLA-A26:08, HLA-A26:27, HLA-A29:02, HLA-A30:02, HLA-A30:04, HLA-A30:10, HLA-A80:01	0.1282-0.4861	0.1282-0.4861
	NCVADYSVLY	NCVADYSVLY	360-369	HLA-A01:01, HLA-A25:01, HLA-A26:01, HLA-A26:03, HLA-A26:08, HLA-A26:27, HLA-A29:02, HLA-A66:01, HLA-A80:01	0.0458-0.4683	0.0458-0.4683
	CVADYSVLY	CVADYSVLY	361-369	HLA-A01:01, HLA-A25:01, HLA-A26:01, HLA-A26:03, HLA-A26:08, HLA-A26:27, HLA-A29:02, HLA-A30:02, HLA-A30:04, HLA-A30:10, HLA-A66:01, HLA-A80:01, HLA-B15:20, HLA-B35:01, HLA-B35:20, HLA-B35:43, HLA-B46:01, HLA-C02:02, HLA-C02:10, HLA-C03:02, HLA-C12:02, HLA-C15:09	0.0263-0.4968	0.0263-0.4968
	VADYSVLY	VADYSVLY	362-369	HLA-A01:01, HLA-C05:01	0.1636-0.4988	0.1636-0.4988
	SVLYNSASF	SVLYNLAPF	366-374	HLA-A25:01, HLA-A26:01, HLA-A26:08, HLA-A26:27, HLA-A32:01, HLA-B15:20, HLA-B35:43, HLA-B46:01, HLA-C03:02	0.2462-0.415	0.5509-1.6189
	LYNSASFSTF	LYNLAPFFTF	368-377	HLA-A23:01, HLA-A24:02, HLA-A24:03, HLA-A24:14, HLA-C14:02	0.051-0.2842	0.04-1.3019
	YNSASFSTF	YNLAPFFTF	369-377	HLA-B15:03, HLA-B15:220, HLA-C03:02, HLA-C12:02	0.3574-0.434	0.8945-1.7279
	YNSASFSTFK	YNLAPFFTFK	369-378	HLA-A11:01	0.4214-0.4214	0.8063-0.8063
	NSASFSTFK	NLAPFFTFK	370-378	HLA-A03:02, HLA-A11:01, HLA-A34:02, HLA-A66:01, HLA-A68:01, HLA-A68:03, HLA-A68:24, HLA-A68:30	0.0709-0.3061	0.0127-0.2859
	NSASFSTFKCY	NLAPFFTFKCY	370-380	HLA-A01:01	0.3401-0.3401	1.631-1.631
	SASFSTFKCY	LAPFFTFKCY	371-380	HLA-A30:10	0.4334-0.4334	3.875-3.875
	ASFSTFKCY	APFFTFKCY	372-380	HLA-A29:02, HLA-A30:02, HLA-A30:04, HLA-A30:10, HLA-A80:01, HLA-B15:01, HLA-B15:03, HLA-B15:16, HLA-B15:17, HLA-B15:20, HLA-B15:220, HLA-B15:71, HLA-B46:01, HLA-B58:02, HLA-C02:02, HLA-C02:10, HLA-C03:02, HLA-C12:02, HLA-C12:03, HLA-C15:09, HLA-C16:01, HLA-C16:02, HLA-C16:04	0.0377-0.4525	1.2488-10.8571
	KCYGVSPTK	KCYGVSPTK	378-386	HLA-A03:01, HLA-A03:02, HLA-A30:01, HLA-A74:01, HLA-A74:03	0.0591-0.4524	0.0591-0.4524
	CYGVSPTKL	CYGVSPTKL	379-387	HLA-A24:02, HLA-A24:03, HLA-A24:14, HLA-C14:02	0.3151-0.4092	0.3151-0.4092
	YGVSPTKL	YGVSPTKL	380-387	HLA-C08:08	0.4013-0.4013	0.4013-0.4013
	VSPTKLNDL	VSPTKLNDL	382-390	HLA-C01:02	0.0274-0.0274	0.0274-0.0274
	SPTKLNDL	SPTKLNDL	383-390	HLA-B39:10	0.4684-0.4684	0.4684-0.4684
	SPTKLNDLCF	SPTKLNDLCF	383-392	HLA-B53:01	0.4075-0.4075	0.4075-0.4075
	KLNDLCFTNV	KLNDLCFTNV	386-395	HLA-A02:01, HLA-A02:02, HLA-A02:04, HLA-A02:13, HLA-A02:30	0.2028-0.3793	0.2028-0.3793
	KLNDLCFTNVY	KLNDLCFTNVY	386-396	HLA-A30:02, HLA-A30:04, HLA-A30:10, HLA-A80:01, HLA-B15:01, HLA-B15:20, HLA-B15:71	0.1364-0.464	0.1364-0.464
	NDLCFTNVY	NDLCFTNVY	388-396	HLA-B18:01	0.406-0.406	0.406-0.406
	FTNVYADSF	FTNVYADSF	392-400	HLA-B46:01, HLA-B57:02, HLA-C02:02, HLA-C02:10, HLA-C03:02, HLA-C12:02	0.2154-0.468	0.2154-0.468
	TNVYADSFVIR	TNVYADSFVIR	393-403	HLA-A33:01, HLA-A33:03	0.2686-0.4068	0.2686-0.4068
	NVYADSFVI	NVYADSFVI	394-402	HLA-A69:01	0.2729-0.2729	0.2729-0.2729
	NVYADSFVIR	NVYADSFVIR	394-403	HLA-A26:03, HLA-A33:01, HLA-A33:03, HLA-A34:02, HLA-A66:01, HLA-A68:01, HLA-A68:03, HLA-A68:24, HLA-A68:30	0.0529-0.4192	0.0529-0.4192
	VYADSFVIR	VYADSFVIR	395-403	HLA-A31:01, HLA-A33:01, HLA-A33:03	0.0876-0.2169	0.0876-0.2169
	FVIRGDEVR	FVIRGDEVR	400-408	HLA-A68:01, HLA-A68:03, HLA-A68:24	0.3563-0.4872	0.3563-0.4872
	IRGDEVRQI	IRGDEVRQI	402-410	HLA-C06:02, HLA-C07:01, HLA-C07:02, HLA-C07:04, HLA-C07:06	0.0216-0.4465	0.0216-0.4465
	RQIAPGQTGK	RQIAPGQTGN	408-417	HLA-A03:01, HLA-A03:02, HLA-A11:01, HLA-A30:01, HLA-A74:01, HLA-A74:03	0.0396-0.4355	17.9689-31.8333
	RQIAPGQTGKI	RQIAPGQTGNI	408-418	HLA-B13:02, HLA-B48:01, HLA-B52:01	0.0565-0.2548	0.06-0.2708
	QIAPGQTGK	QIAPGQTGN	409-417	HLA-A03:01, HLA-A03:02, HLA-A11:01, HLA-A34:02, HLA-A66:01, HLA-A68:01, HLA-A68:24, HLA-A68:30	0.054-0.4149	14.1713-30.5
	IAPGQTGKI	IAPGQTGNI	410-418	HLA-C01:02	0.1264-0.1264	0.1341-0.1341
	APGQTGKIA	APGQTGNIA	411-419	HLA-B55:01, HLA-B55:02, HLA-B56:01	0.2209-0.4286	0.2035-0.3118
	GQTGKIADY	GQTGNIADY	413-421	HLA-A30:02, HLA-A30:10, HLA-B15:01, HLA-B15:03, HLA-B15:20, HLA-B15:220, HLA-B15:71	0.0593-0.3899	0.1235-0.4414
	GQTGKIADYNY	GQTGNIADYNY	413-423	HLA-B15:71	0.392-0.392	0.5492-0.5492
	QTGKIADYNY	QTGNIADYNY	414-423	HLA-A01:01	0.3544-0.3544	0.2601-0.2601
	KIADYNYKL	NIADYNYKL	417-425	HLA-A02:01, HLA-A02:02, HLA-A02:04, HLA-A02:05, HLA-A02:06, HLA-A02:13, HLA-A02:18, HLA-A02:30, HLA-A30:04, HLA-A32:01, HLA-B13:02, HLA-C03:07, HLA-C05:01, HLA-C07:04, HLA-C08:01, HLA-C08:08, HLA-C15:02, HLA-C15:05, HLA-C15:13, HLA-C17:01, HLA-C17:03, HLA-C18:02, HLA-C18:11	0.0191-0.462	0.08-2.9282
	IADYNYKL	IADYNYKL	418-425	HLA-C04:01, HLA-C05:01, HLA-C08:01, HLA-C08:02, HLA-C08:08, HLA-C08:35, HLA-C18:02, HLA-C18:11	0.0361-0.2661	0.0361-0.2661
	KLPDDFTGC	KLPDDFTGC	424-432	HLA-A02:06, HLA-A02:18	0.1596-0.4565	0.1596-0.4565
	KLPDDFTGCV	KLPDDFTGCV	424-433	HLA-A02:01, HLA-A02:02, HLA-A02:05, HLA-A02:06, HLA-A02:13, HLA-A02:18, HLA-A02:30	0.0967-0.3235	0.0967-0.3235
	KLPDDFTGCVI	KLPDDFTGCVI	424-434	HLA-A02:18	0.2676-0.2676	0.2676-0.2676
	LPDDFTGCV	LPDDFTGCV	425-433	HLA-B35:02, HLA-B35:03, HLA-B35:04, HLA-B35:09, HLA-B35:12, HLA-B39:10, HLA-B51:05	0.0686-0.4589	0.0686-0.4589
	LPDDFTGCVI	LPDDFTGCVI	425-434	HLA-B51:05	0.0802-0.0802	0.0802-0.0802
	VIAWNSNNL	VIAWNSNKL	433-441	HLA-C01:02	0.4393-0.4393	0.4315-0.4315
	NLDSKVGGNY	KLDSKVSGNY	440-449	HLA-A01:01	0.1564-0.1564	0.1603-0.1603
	DSKVGGNYNY	DSKVSGNYNY	442-451	HLA-A26:01, HLA-A26:08, HLA-A26:27	0.3019-0.3034	0.385-0.4439
	SKVGGNYNY	SKVSGNYNY	443-451	HLA-B15:03, HLA-B15:220	0.0591-0.0591	0.0448-0.0448
	KVGGNYNYLY	KVSGNYNYLY	444-453	HLA-A30:02, HLA-A30:04, HLA-A30:10, HLA-A80:01	0.2041-0.3071	0.092-0.1053
	VGGNYNYLY	VSGNYNYLY	445-453	HLA-A30:02, HLA-A30:10	0.4385-0.4971	0.151-0.1928
	NYNYLYRLF	NYNYLYRLF	448-456	HLA-A23:01, HLA-A24:02, HLA-A24:03, HLA-A24:14, HLA-C07:01, HLA-C07:02, HLA-C07:06, HLA-C07:17, HLA-C14:02	0.0541-0.3892	0.0541-0.3892
	NYNYLYRLFR	NYNYLYRLFR	448-457	HLA-A33:01	0.1667-0.1667	0.1667-0.1667
	YNYLYRLFR	YNYLYRLFR	449-457	HLA-A33:01, HLA-A33:03	0.1674-0.3535	0.1674-0.3535
	NYLYRLFRK	NYLYRLFRK	450-458	HLA-A33:01	0.4627-0.4627	0.4627-0.4627
	YRLFRKSNL	YRLFRKSNL	453-461	HLA-B08:01, HLA-B14:01, HLA-B14:02, HLA-B27:05, HLA-B27:08, HLA-B39:31, HLA-C06:02, HLA-C07:01, HLA-C07:02, HLA-C07:04, HLA-C07:06, HLA-C07:17	0.0176-0.4136	0.0176-0.4136
	YRLFRKSNLK	YRLFRKSNLK	453-462	HLA-A03:01, HLA-B27:14	0.3256-0.3259	0.3256-0.3259
	RLFRKSNLK	RLFRKSNLK	454-462	HLA-A03:01, HLA-A03:02, HLA-A11:01, HLA-A30:01, HLA-A31:01, HLA-A68:30, HLA-A74:01, HLA-A74:03	0.006-0.3435	0.006-0.3435
	RLFRKSNLKPF	RLFRKSNLKPF	454-464	HLA-A32:01	0.2254-0.2254	0.2254-0.2254
	FRKSNLKPF	FRKSNLKPF	456-464	HLA-B27:08, HLA-C06:02, HLA-C07:01, HLA-C07:02, HLA-C07:06, HLA-C07:17	0.1478-0.4738	0.1478-0.4738
	RKSNLKPFER	RKSNLKPFER	457-466	HLA-A31:01	0.4793-0.4793	0.4793-0.4793
	KSNLKPFER	KSNLKPFER	458-466	HLA-A31:01, HLA-A68:30, HLA-A74:01, HLA-A74:03	0.0105-0.2033	0.0105-0.2033
	LKPFERDIST	LKPFERDIST	461-470	HLA-B55:02	0.4826-0.4826	0.4826-0.4826
	KPFERDIST	KPFERDIST	462-470	HLA-B40:08, HLA-B42:02, HLA-B55:01, HLA-B55:02, HLA-B56:01, HLA-B78:01	0.0597-0.4733	0.0597-0.4733
	KPFERDISTEI	KPFERDISTEI	462-472	HLA-B07:02, HLA-B07:05, HLA-B42:01, HLA-B42:02, HLA-B55:01	0.1113-0.4972	0.1113-0.4972
	FERDISTEI	FERDISTEI	464-472	HLA-B13:02, HLA-B18:01, HLA-B37:01, HLA-B39:02, HLA-B39:08, HLA-B39:31, HLA-B40:01, HLA-B40:02, HLA-B40:06, HLA-B40:08, HLA-B40:11, HLA-B40:27, HLA-B41:01, HLA-B41:02, HLA-B44:05, HLA-B45:01, HLA-B48:01, HLA-B49:01, HLA-B50:01, HLA-B50:02, HLA-B51:07, HLA-B52:01	0.0285-0.4566	0.0285-0.4566
	FERDISTEIY	FERDISTEIY	464-473	HLA-B15:03, HLA-B15:220, HLA-B15:71, HLA-B18:01, HLA-B35:20, HLA-B40:27, HLA-B44:02, HLA-B44:03, HLA-B44:27	0.027-0.3325	0.027-0.3325
	ERDISTEIY	ERDISTEIY	465-473	HLA-C07:17	0.4593-0.4593	0.4593-0.4593
	TEIYQAGSTP	TEIYQAGNKP	470-479	HLA-B40:06, HLA-B41:01, HLA-B45:01, HLA-B50:01, HLA-B50:02	0.165-0.4463	0.243-0.5742
	YQAGSTPCNGV	YQAGNKPCNGV	473-483	HLA-A02:06	0.4819-0.4819	1.4097-1.4097
	TPCNGVEGF	KPCNGVAGF	478-486	HLA-B35:01, HLA-B35:05, HLA-B35:08, HLA-B35:17, HLA-B35:43, HLA-B53:01	0.2241-0.4916	0.7226-1.0375
	GFNCYFPLQSY	GFNCYFPLRSY	485-495	HLA-A29:02	0.4194-0.4194	0.9285-0.9285
	NCYFPLQSY	NCYFPLRSY	487-495	HLA-A26:01, HLA-A26:08, HLA-A26:27, HLA-A29:02, HLA-A30:02, HLA-A30:10, HLA-B35:01, HLA-B35:05, HLA-B35:17, HLA-B35:20, HLA-B35:43, HLA-B46:01, HLA-C03:02, HLA-C12:02	0.1145-0.4444	0.37-0.8318
	CYFPLQSY	CYFPLRSY	488-495	HLA-C14:02	0.2438-0.2438	0.2485-0.2485
	CYFPLQSYGF	CYFPLRSYSF	488-497	HLA-A23:01, HLA-A24:02, HLA-A24:03, HLA-A24:14	0.1662-0.3349	0.1148-0.2738
	YFPLQSYGF	YFPLRSYSF	489-497	HLA-A23:01, HLA-A24:02, HLA-A24:03, HLA-A24:14, HLA-C04:01, HLA-C07:02, HLA-C07:17, HLA-C14:02, HLA-C18:02, HLA-C18:11	0.0666-0.3634	0.0124-0.1527
	FPLQSYGF	FPLRSYSF	490-497	HLA-B35:01, HLA-B35:05, HLA-B35:17, HLA-B53:01	0.1778-0.3341	0.0515-0.2018
	QSYGFQPTNGV	RSYSFRPTYGV	493-503	HLA-A68:02	0.3745-0.3745	3.0222-3.0222
	YGFQPTNGV	YSFRPTYGV	495-503	HLA-A68:02, HLA-A69:01, HLA-B52:01	0.3743-0.4341	0.0231-0.3971
	GFQPTNGVGY	SFRPTYGVGH	496-505	HLA-A29:02, HLA-A30:02, HLA-A30:04, HLA-B15:71	0.234-0.4406	2.8292-7.2439
	FQPTNGVGY	FRPTYGVGH	497-505	HLA-B15:01, HLA-B15:03, HLA-B15:20, HLA-B15:220, HLA-B15:71, HLA-B35:20, HLA-B46:01, HLA-C07:02, HLA-C07:17, HLA-C12:02	0.0946-0.4381	0.3958-32.0638
	PTNGVGYQPY	PTYGVGHQPY	499-508	HLA-A01:01	0.4575-0.4575	0.5489-0.5489
	VGYQPYRV	VGHQPYRV	503-510	HLA-B52:01	0.4827-0.4827	2.8193-2.8193
	VGYQPYRVV	VGHQPYRVV	503-511	HLA-B51:07, HLA-B52:01, HLA-C06:02	0.073-0.4602	0.3991-1.0774
	GYQPYRVVV	GHQPYRVVV	504-512	HLA-C07:04, HLA-C14:02	0.2919-0.3362	0.3862-3.1636
	GYQPYRVVVL	GHQPYRVVVL	504-513	HLA-A24:03	0.4417-0.4417	7.9017-7.9017
	YQPYRVVVL	HQPYRVVVL	505-513	HLA-A02:05, HLA-A02:18, HLA-B08:01, HLA-B14:01, HLA-B14:02, HLA-B15:09, HLA-B15:10, HLA-B39:01, HLA-B39:02, HLA-B39:05, HLA-B39:08, HLA-B39:11, HLA-B39:31, HLA-B40:08, HLA-B48:01, HLA-B52:01, HLA-C01:02, HLA-C02:02, HLA-C02:10, HLA-C03:03, HLA-C03:04, HLA-C03:05, HLA-C03:07, HLA-C06:02, HLA-C07:01, HLA-C07:02, HLA-C07:04, HLA-C07:06, HLA-C07:17, HLA-C08:01, HLA-C08:08, HLA-C12:02, HLA-C12:03, HLA…	0.0219-0.4806	0.0313-1.1159
	QPYRVVVL	QPYRVVVL	506-513	HLA-B07:02, HLA-B07:05, HLA-B08:01, HLA-B14:01, HLA-B14:02, HLA-B35:02, HLA-B35:03, HLA-B35:04, HLA-B35:05, HLA-B35:09, HLA-B35:12, HLA-B35:17, HLA-B39:10, HLA-B40:08, HLA-B42:01, HLA-B42:02, HLA-B51:01, HLA-B51:07, HLA-B55:01, HLA-B78:01	0.0541-0.3552	0.0541-0.3552
	QPYRVVVLS	QPYRVVVLS	506-514	HLA-B55:01, HLA-B55:02, HLA-B56:01	0.17-0.2603	0.17-0.2603
	QPYRVVVLSF	QPYRVVVLSF	506-515	HLA-B07:02, HLA-B35:05, HLA-B35:17, HLA-B42:01, HLA-B42:02	0.3237-0.4754	0.3237-0.4754
	PYRVVVLSF	PYRVVVLSF	507-515	HLA-A23:01, HLA-A24:02, HLA-A24:03	0.1107-0.2705	0.1107-0.2705
	YRVVVLSF	YRVVVLSF	508-515	HLA-B27:08, HLA-C06:02, HLA-C07:01, HLA-C07:02, HLA-C07:06, HLA-C07:17	0.2046-0.4066	0.2046-0.4066
	RVVVLSFEL	RVVVLSFEL	509-517	HLA-A32:01	0.3029-0.3029	0.3029-0.3029
	VVLSFELLH	VVLSFELLH	511-519	HLA-A80:01	0.4913-0.4913	0.4913-0.4913
	VLSFELLHA	VLSFELLHA	512-520	HLA-A02:13	0.4672-0.4672	0.4672-0.4672
	FELLHAPAT	FELLHAPAT	515-523	HLA-B40:06, HLA-B50:01, HLA-B50:02	0.2119-0.4387	0.2119-0.4387
	FELLHAPATV	FELLHAPATV	515-524	HLA-A02:01, HLA-A02:13, HLA-A02:30, HLA-B49:01	0.3522-0.4825	0.3522-0.4825
	ELLHAPATV	ELLHAPATV	516-524	HLA-A68:02, HLA-A68:31, HLA-A69:01	0.1627-0.485	0.1627-0.485
	TVCGPKKSTNL	TVCGPKKSTNL	523-533	HLA-C01:02	0.4915-0.4915	0.4915-0.4915
	VCGPKKSTNL	VCGPKKSTNL	524-533	HLA-C01:02	0.4999-0.4999	0.4999-0.4999
	CGPKKSTNL	CGPKKSTNL	525-533	HLA-C01:02	0.1141-0.1141	0.1141-0.1141
	GPKKSTNL	GPKKSTNL	526-533	HLA-B07:02, HLA-B07:05, HLA-B08:01, HLA-B42:01, HLA-B42:02	0.226-0.3471	0.226-0.3471
	GPKKSTNLV	GPKKSTNLV	526-534	HLA-B07:02, HLA-B07:05, HLA-B42:01, HLA-B42:02, HLA-B55:01, HLA-B55:02	0.189-0.4711	0.189-0.4711
	KSTNLVKNK	KSTNLVKNK	529-537	HLA-A03:01, HLA-A03:02, HLA-A11:01, HLA-A30:01	0.1724-0.4586	0.1724-0.4586
	LVKNKCVNF	LVKNKCVNF	533-541	HLA-B08:01	0.4294-0.4294	0.4294-0.4294
	GVLTESNKK	GVLTESNKK	550-558	HLA-A03:02, HLA-A11:01	0.1592-0.3278	0.1592-0.3278
	TESNKKFLP	TESNKKFLP	553-561	HLA-B41:01, HLA-B45:01, HLA-B50:02	0.1655-0.3694	0.1655-0.3694
	TESNKKFLPF	TESNKKFLPF	553-562	HLA-B44:02, HLA-B44:03, HLA-B44:05, HLA-B44:27	0.3314-0.4716	0.3314-0.4716
	ESNKKFLPF	ESNKKFLPF	554-562	HLA-A25:01, HLA-A26:01, HLA-A26:08, HLA-A26:27, HLA-B08:01	0.2761-0.3377	0.2761-0.3377
	KKFLPFQQF	KKFLPFQQF	557-565	HLA-B15:03, HLA-B15:220, HLA-B15:71, HLA-B27:05, HLA-B27:08, HLA-B39:02, HLA-B40:27, HLA-B48:01, HLA-B52:01, HLA-C06:02, HLA-C07:01, HLA-C07:02, HLA-C07:06, HLA-C07:17	0.0055-0.4918	0.0055-0.4918
	KFLPFQQF	KFLPFQQF	558-565	HLA-A23:01, HLA-A24:02, HLA-A24:03, HLA-A24:14, HLA-C14:02	0.178-0.4457	0.178-0.4457
	KFLPFQQFGR	KFLPFQQFGR	558-567	HLA-A31:01	0.0949-0.0949	0.0949-0.0949
	LPFQQFGRDIA	LPFQQFGRDIA	560-570	HLA-B55:01, HLA-B55:02, HLA-B56:01	0.2576-0.4896	0.2576-0.4896
	DIADTTDAV	DIADTTDAV	568-576	HLA-A68:02, HLA-A68:31, HLA-A69:01	0.1093-0.1582	0.1093-0.1582
	DIADTTDAVR	DIADTTDAVR	568-577	HLA-A26:03, HLA-A66:01, HLA-A68:01, HLA-A68:03, HLA-A68:24	0.2535-0.3841	0.2535-0.3841
	IADTTDAV	IADTTDAV	569-576	HLA-C05:01, HLA-C08:01, HLA-C08:02, HLA-C08:35	0.1456-0.4995	0.1456-0.4995
	TTDAVRDPQTL	TTDAVRDPQTL	572-582	HLA-C05:01, HLA-C08:02, HLA-C08:35	0.3102-0.3607	0.3102-0.3607
	DAVRDPQTL	DAVRDPQTL	574-582	HLA-B14:01, HLA-B14:02, HLA-B35:01, HLA-B35:02, HLA-B35:03, HLA-B35:04, HLA-B35:09, HLA-B35:12, HLA-B39:10, HLA-B51:01, HLA-B51:05, HLA-B51:07, HLA-B53:01, HLA-B78:01	0.0995-0.4936	0.0995-0.4936
	AVRDPQTLEI	AVRDPQTLEI	575-584	HLA-A30:01, HLA-C05:01, HLA-C08:02, HLA-C08:35	0.2315-0.4317	0.2315-0.4317
	VRDPQTLEI	VRDPQTLEI	576-584	HLA-B14:01, HLA-B14:02, HLA-B15:09, HLA-B15:10, HLA-B27:05, HLA-B27:08, HLA-B27:14, HLA-B38:01, HLA-B39:01, HLA-B39:02, HLA-B39:05, HLA-B39:06, HLA-B39:11, HLA-B39:31, HLA-C04:01, HLA-C05:01, HLA-C06:02, HLA-C07:01, HLA-C07:02, HLA-C07:04, HLA-C07:06, HLA-C07:17, HLA-C18:02, HLA-C18:11	0.0061-0.4773	0.0061-0.4773
	VRDPQTLEIL	VRDPQTLEIL	576-585	HLA-B38:01, HLA-B39:01, HLA-B39:05, HLA-B39:11, HLA-B39:31, HLA-C07:01, HLA-C07:02, HLA-C07:04, HLA-C07:06, HLA-C07:17, HLA-C18:02, HLA-C18:11	0.1226-0.4597	0.1226-0.4597
	RDPQTLEIL	RDPQTLEIL	577-585	HLA-B37:01	0.3792-0.3792	0.3792-0.3792
	EILDITPCSF	EILDITPCSF	583-592	HLA-A25:01, HLA-A26:01, HLA-A26:08, HLA-A26:27	0.1099-0.2145	0.1099-0.2145
	ILDITPCSF	ILDITPCSF	584-592	HLA-A02:18, HLA-A24:14, HLA-B15:20, HLA-C04:01, HLA-C05:01, HLA-C07:04, HLA-C08:01, HLA-C08:02, HLA-C08:35, HLA-C18:02, HLA-C18:11	0.0711-0.411	0.0711-0.411
	TPCSFGGVSV	TPCSFGGVSV	588-597	HLA-B56:01	0.4672-0.4672	0.4672-0.4672
	TPCSFGGVSVI	TPCSFGGVSVI	588-598	HLA-B51:01	0.3497-0.3497	0.3497-0.3497
	CSFGGVSVI	CSFGGVSVI	590-598	HLA-B15:16	0.267-0.267	0.267-0.267
	TNTSNQVAVLY	TNTSNQVAVLY	602-612	HLA-A01:01	0.4325-0.4325	0.4325-0.4325
	NTSNQVAVL	NTSNQVAVL	603-611	HLA-A68:02, HLA-A68:31, HLA-A69:01	0.2366-0.4889	0.2366-0.4889
	NTSNQVAVLY	NTSNQVAVLY	603-612	HLA-A01:01, HLA-A25:01, HLA-A26:01, HLA-A26:08, HLA-A26:27, HLA-A29:02, HLA-A80:01	0.1315-0.4942	0.1315-0.4942
	TSNQVAVLY	TSNQVAVLY	604-612	HLA-A01:01, HLA-A25:01, HLA-A26:01, HLA-A26:03, HLA-A26:08, HLA-A26:27, HLA-A29:02, HLA-A30:02, HLA-A30:04, HLA-A30:10, HLA-A66:01, HLA-A80:01, HLA-B15:16, HLA-B15:17, HLA-B15:20, HLA-B35:01, HLA-B35:05, HLA-B35:08, HLA-B35:17, HLA-B35:20, HLA-B35:43, HLA-B46:01, HLA-B58:01, HLA-B58:02, HLA-C02:02, HLA-C02:10, HLA-C03:02, HLA-C07:01, HLA-C07:06, HLA-C12:02, HLA-C12:03, HLA-C15:09, HLA-C16:01, HLA…	0.0324-0.4746	0.0324-0.4746
	VLYQDVNCTEV	VLYQGVNCTEV	610-620	HLA-A02:01, HLA-A02:13, HLA-A02:30	0.2899-0.4162	0.2374-0.2672
	YQDVNCTEV	YQGVNCTEV	612-620	HLA-A02:05, HLA-A02:06, HLA-A02:18, HLA-B39:05, HLA-B39:08, HLA-B39:11, HLA-C04:01, HLA-C05:01, HLA-C07:04, HLA-C08:01, HLA-C08:02, HLA-C08:35, HLA-C18:02, HLA-C18:11	0.1391-0.4845	1.167-5.173
	TEVPVAIH	TEVPVAIH	618-625	HLA-B18:01	0.3378-0.3378	0.3378-0.3378
	TEVPVAIHA	TEVPVAIHA	618-626	HLA-B18:01, HLA-B40:02, HLA-B40:06, HLA-B40:11, HLA-B41:01, HLA-B45:01, HLA-B49:01, HLA-B50:01, HLA-B50:02	0.0077-0.4145	0.0077-0.4145
	VPVAIHADQL	VPVAIHADQL	620-629	HLA-B35:03, HLA-B39:10, HLA-B42:01	0.3774-0.4593	0.3774-0.4593
	AIHADQLTPTW	AIHADQLTPTW	623-633	HLA-A32:01, HLA-B57:01, HLA-B57:02, HLA-B57:03, HLA-B58:01	0.0854-0.3588	0.0854-0.3588
	IHADQLTPT	IHADQLTPT	624-632	HLA-B39:05, HLA-B39:06	0.3345-0.4925	0.3345-0.4925
	IHADQLTPTW	IHADQLTPTW	624-633	HLA-A24:14, HLA-B38:01, HLA-B53:01, HLA-B57:01, HLA-B57:02, HLA-B57:03, HLA-B58:01, HLA-B58:02	0.0528-0.2982	0.0528-0.2982
	HADQLTPTW	HADQLTPTW	625-633	HLA-A24:14, HLA-A25:01, HLA-A32:01, HLA-B15:16, HLA-B15:17, HLA-B35:01, HLA-B35:02, HLA-B35:04, HLA-B35:05, HLA-B35:08, HLA-B35:09, HLA-B35:12, HLA-B35:17, HLA-B35:20, HLA-B35:43, HLA-B51:05, HLA-B51:07, HLA-B53:01, HLA-B57:01, HLA-B57:02, HLA-B57:03, HLA-B58:01, HLA-B58:02, HLA-C02:02, HLA-C02:10, HLA-C03:02, HLA-C03:07, HLA-C04:01, HLA-C05:01, HLA-C08:01, HLA-C08:02, HLA-C08:08, HLA-C08:35, HLA…	0.0049-0.4786	0.0049-0.4786
	ADQLTPTW	ADQLTPTW	626-633	HLA-B44:02, HLA-B44:27	0.4926-0.4926	0.4926-0.4926
	ADQLTPTWRV	ADQLTPTWRV	626-635	HLA-B13:02	0.2111-0.2111	0.2111-0.2111
	DQLTPTWRV	DQLTPTWRV	627-635	HLA-A69:01, HLA-B13:02, HLA-B51:07, HLA-B52:01	0.0108-0.4914	0.0108-0.4914
	DQLTPTWRVY	DQLTPTWRVY	627-636	HLA-B15:71, HLA-B35:20	0.1124-0.4288	0.1124-0.4288
	QLTPTWRVY	QLTPTWRVY	628-636	HLA-A26:08, HLA-A29:02, HLA-A30:02, HLA-A30:04, HLA-A30:10, HLA-A80:01, HLA-B15:01, HLA-B15:03, HLA-B15:20, HLA-B15:220, HLA-B15:71, HLA-B35:20, HLA-B46:01	0.1522-0.4421	0.1522-0.4421
	TPTWRVYST	TPTWRVYST	630-638	HLA-B55:01, HLA-B55:02, HLA-B56:01, HLA-B78:01	0.3029-0.4163	0.3029-0.4163
	RVYSTGSNV	RVYSTGSNV	634-642	HLA-A02:05, HLA-A02:06, HLA-A02:13, HLA-A30:01, HLA-B13:02, HLA-B52:01, HLA-C15:02, HLA-C15:05, HLA-C15:13	0.1282-0.4879	0.1282-0.4879
	RVYSTGSNVF	RVYSTGSNVF	634-643	HLA-A24:02, HLA-A24:03, HLA-A24:14, HLA-A32:01, HLA-B15:01, HLA-B15:03, HLA-B15:16, HLA-B15:17, HLA-B15:20, HLA-B15:220, HLA-B15:71, HLA-B46:01, HLA-C14:02	0.0749-0.4348	0.0749-0.4348
	VYSTGSNVF	VYSTGSNVF	635-643	HLA-A23:01, HLA-A24:02, HLA-A24:03, HLA-A24:14, HLA-C04:01, HLA-C07:01, HLA-C07:02, HLA-C07:06, HLA-C07:17, HLA-C14:02, HLA-C18:02, HLA-C18:11	0.0145-0.4135	0.0145-0.4135
	YSTGSNVF	YSTGSNVF	636-643	HLA-C03:02, HLA-C16:01	0.2697-0.3781	0.2697-0.3781
	YSTGSNVFQTR	YSTGSNVFQTR	636-646	HLA-A68:03	0.4542-0.4542	0.4542-0.4542
	STGSNVFQTR	STGSNVFQTR	637-646	HLA-A31:01, HLA-A33:01, HLA-A33:03, HLA-A34:02, HLA-A66:01, HLA-A68:01, HLA-A68:03, HLA-A68:24, HLA-A68:30, HLA-A74:01, HLA-A74:03	0.0758-0.4926	0.0758-0.4926
	TGSNVFQTR	TGSNVFQTR	638-646	HLA-A31:01, HLA-A33:01, HLA-A33:03, HLA-A68:03	0.2182-0.4739	0.2182-0.4739
	VFQTRAGCL	VFQTRAGCL	642-650	HLA-C14:02	0.4335-0.4335	0.4335-0.4335
	TRAGCLIGA	TRAGCLIGA	645-653	HLA-B39:06	0.4385-0.4385	0.4385-0.4385
	LIGAEHVNNSY	LIGAEYVNNSY	650-660	HLA-A01:01	0.4488-0.4488	0.646-0.646
	IGAEHVNNSY	IGAEYVNNSY	651-660	HLA-A01:01	0.3075-0.3075	0.4017-0.4017
	GAEHVNNSY	GAEYVNNSY	652-660	HLA-A01:01, HLA-B35:08, HLA-B35:20	0.1552-0.4704	0.175-0.4208
	AEHVNNSY	AEYVNNSY	653-660	HLA-B15:71, HLA-B18:01, HLA-B40:27, HLA-B44:02, HLA-B44:03, HLA-B44:27	0.056-0.4123	0.0264-0.2785
	EHVNNSYEC	EYVNNSYEC	654-662	HLA-B15:09, HLA-B39:01, HLA-B39:05, HLA-B39:06, HLA-B39:31	0.1167-0.4895	4.7388-9.8507
	SYECDIPIGA	SYECDIPIGA	659-668	HLA-B40:06, HLA-B45:01, HLA-B50:01, HLA-B50:02	0.3071-0.443	0.3071-0.443
	YECDIPIGA	YECDIPIGA	660-668	HLA-B40:06, HLA-B41:01, HLA-B45:01, HLA-B49:01, HLA-B50:01, HLA-B50:02	0.0644-0.3611	0.0644-0.3611
	IPIGAGICA	IPIGAGICA	664-672	HLA-B55:01, HLA-B55:02, HLA-B56:01, HLA-B78:01	0.0391-0.163	0.0391-0.163
	IPIGAGICASY	IPIGAGICASY	664-674	HLA-B35:01, HLA-B35:05, HLA-B35:08, HLA-B35:17, HLA-B35:20, HLA-B35:43, HLA-B53:01	0.0574-0.3845	0.0574-0.3845
	IGAGICASY	IGAGICASY	666-674	HLA-A30:02, HLA-A30:04, HLA-A30:10, HLA-B46:01	0.2688-0.4117	0.2688-0.4117
	ASYQTQTNSPR	ASYQTQTKSHR	672-682	HLA-A31:01	0.3936-0.3936	0.3258-0.3258
	QTQTNSPRR	QTQTKSHRR	675-683	HLA-A33:03, HLA-A34:02, HLA-A68:01, HLA-A68:03, HLA-A68:24	0.3773-0.4822	0.0836-0.4305
	TQTNSPRRAR	TQTKSHRRAR	676-685	HLA-A31:01, HLA-A33:03	0.2902-0.3998	1.4915-1.5238
	QTNSPRRAR	QTKSHRRAR	677-685	HLA-A26:03, HLA-A31:01, HLA-A33:01, HLA-A33:03, HLA-A34:02, HLA-A66:01, HLA-A68:01, HLA-A68:03, HLA-A68:24, HLA-A68:30, HLA-A74:01, HLA-A74:03	0.0242-0.4337	0.2352-2.6055
	TNSPRRARSVA	TKSHRRARSVA	678-688	HLA-B55:01	0.4083-0.4083	20.2222-20.2222
	NSPRRARSV	KSHRRARSV	679-687	HLA-C01:02	0.2382-0.2382	2.7537-2.7537
	NSPRRARSVA	KSHRRARSVA	679-688	HLA-B55:01	0.3381-0.3381	11.7403-11.7403
	SPRRARSV	SHRRARSV	680-687	HLA-B07:02, HLA-B07:05, HLA-B08:01, HLA-B42:01, HLA-B42:02, HLA-B55:01	0.2012-0.4236	2.2652-10.8585
	SPRRARSVA	SHRRARSVA	680-688	HLA-B07:02, HLA-B07:05, HLA-B42:01, HLA-B42:02, HLA-B55:01, HLA-B55:02, HLA-B56:01, HLA-B78:01	0.0057-0.2316	2.7233-11.1698
	SPRRARSVAS	SHRRARSVAS	680-689	HLA-B55:01	0.3492-0.3492	22.505-22.505
	RARSVASQS	RARSVASQS	683-691	HLA-A30:01	0.3965-0.3965	0.3965-0.3965
	ARSVASQSI	ARSVASQSI	684-692	HLA-B27:08, HLA-B39:31, HLA-C06:02, HLA-C07:01, HLA-C07:04, HLA-C07:06	0.2056-0.4559	0.2056-0.4559
	RSVASQSII	RSVASQSII	685-693	HLA-B15:16	0.2777-0.2777	0.2777-0.2777
	RSVASQSIIAY	RSVASQSIIAY	685-695	HLA-A30:02, HLA-A30:10, HLA-B15:17	0.2349-0.2583	0.2349-0.2583
	SVASQSIIAY	SVASQSIIAY	686-695	HLA-A25:01, HLA-A26:01, HLA-A26:03, HLA-A26:08, HLA-A26:27, HLA-A29:02, HLA-A30:02, HLA-A30:04, HLA-A30:10, HLA-A66:01, HLA-A80:01, HLA-B15:01, HLA-B15:20, HLA-B15:71, HLA-B35:01, HLA-B35:08, HLA-B35:20, HLA-B35:43, HLA-B46:01	0.0453-0.4153	0.0453-0.4153
	VASQSIIAY	VASQSIIAY	687-695	HLA-A01:01, HLA-A25:01, HLA-A26:01, HLA-A26:03, HLA-A26:08, HLA-A26:27, HLA-A29:02, HLA-A30:02, HLA-A30:04, HLA-A30:10, HLA-A80:01, HLA-B15:01, HLA-B15:03, HLA-B15:16, HLA-B15:17, HLA-B15:20, HLA-B15:220, HLA-B15:71, HLA-B35:01, HLA-B35:05, HLA-B35:08, HLA-B35:17, HLA-B35:20, HLA-B35:43, HLA-B46:01, HLA-B53:01, HLA-B58:02, HLA-C02:02, HLA-C02:10, HLA-C03:02, HLA-C07:01, HLA-C07:06, HLA-C07:17, HL…	0.0056-0.4761	0.0056-0.4761
	SQSIIAYTM	SQSIIAYTM	689-697	HLA-B13:02, HLA-B15:01, HLA-B15:03, HLA-B15:09, HLA-B15:10, HLA-B15:20, HLA-B15:220, HLA-B15:71, HLA-B35:20, HLA-B38:01, HLA-B39:01, HLA-B39:02, HLA-B39:05, HLA-B39:08, HLA-B39:11, HLA-B39:31, HLA-B40:08, HLA-B48:01, HLA-B52:01	0.0909-0.4855	0.0909-0.4855
	SIIAYTMSL	SIIAYTMSL	691-699	HLA-A02:01, HLA-A02:02, HLA-A02:04, HLA-A02:05, HLA-A02:06, HLA-A02:13, HLA-A02:18, HLA-A02:30, HLA-A25:01, HLA-A26:03, HLA-A32:01, HLA-A66:01, HLA-A68:02, HLA-A68:31, HLA-A69:01, HLA-B08:01, HLA-B46:01, HLA-C01:02, HLA-C03:03, HLA-C03:04, HLA-C03:05, HLA-C03:07, HLA-C08:08, HLA-C15:02, HLA-C15:05, HLA-C15:13, HLA-C17:01, HLA-C17:03	0.1285-0.4861	0.1285-0.4861
	MSLGAENSVAY	MSLGAENSVAY	697-707	HLA-A01:01, HLA-B35:01	0.3308-0.4276	0.3308-0.4276
	SLGAENSVAY	SLGAENSVAY	698-707	HLA-A26:08, HLA-A80:01, HLA-B15:01, HLA-B15:20, HLA-B15:71, HLA-B35:20, HLA-B46:01	0.1536-0.4036	0.1536-0.4036
	LGAENSVAY	LGAENSVAY	699-707	HLA-B15:20, HLA-B35:01, HLA-B35:05, HLA-B35:08, HLA-B35:17, HLA-B35:20, HLA-B35:43, HLA-B46:01, HLA-C03:02, HLA-C12:02, HLA-C16:01	0.1201-0.3532	0.1201-0.3532
	SVAYSNNSI	SVAYSNNSI	704-712	HLA-A68:02, HLA-A68:31, HLA-A69:01	0.2591-0.4073	0.2591-0.4073
	VAYSNNSI	VAYSNNSI	705-712	HLA-B51:01, HLA-B51:07, HLA-B52:01	0.151-0.2325	0.151-0.2325
	AYSNNSIAI	AYSNNSIAI	706-714	HLA-A24:03, HLA-A24:14, HLA-C07:04, HLA-C14:02	0.2236-0.4799	0.2236-0.4799
	SNNSIAIPTNF	SNNSIAIPTNF	708-718	HLA-B57:03	0.482-0.482	0.482-0.482
	NSIAIPTNF	NSIAIPTNF	710-718	HLA-A25:01, HLA-A26:01, HLA-A26:03, HLA-A26:08, HLA-A26:27, HLA-B15:16, HLA-B15:17, HLA-B35:43, HLA-B46:01, HLA-B53:01, HLA-B57:02, HLA-B57:03, HLA-B58:01, HLA-B58:02, HLA-C02:02, HLA-C02:10, HLA-C03:02, HLA-C03:07, HLA-C12:02, HLA-C12:03, HLA-C15:09, HLA-C16:01, HLA-C16:02, HLA-C16:04	0.1535-0.4651	0.1535-0.4651
	IAIPTNFTI	IAIPTNFTI	712-720	HLA-A69:01, HLA-B13:02, HLA-B15:16, HLA-B15:17, HLA-B35:02, HLA-B35:03, HLA-B35:04, HLA-B35:09, HLA-B35:12, HLA-B46:01, HLA-B51:01, HLA-B51:05, HLA-B51:07, HLA-B52:01, HLA-B53:01, HLA-B57:02, HLA-B57:03, HLA-B58:01, HLA-B58:02, HLA-B78:01, HLA-C02:02, HLA-C02:10, HLA-C03:02, HLA-C03:03, HLA-C03:04, HLA-C03:05, HLA-C03:07, HLA-C08:01, HLA-C08:08, HLA-C12:02, HLA-C12:03, HLA-C15:02, HLA-C15:05, HLA…	0.0139-0.4879	0.0139-0.4879
	AIPTNFTI	AIPTNFTI	713-720	HLA-C01:02	0.3663-0.3663	0.3663-0.3663
	AIPTNFTISV	AIPTNFTISV	713-722	HLA-A02:18	0.2399-0.2399	0.2399-0.2399
	IPTNFTISV	IPTNFTISV	714-722	HLA-B07:02, HLA-B07:05, HLA-B35:01, HLA-B35:02, HLA-B35:03, HLA-B35:04, HLA-B35:05, HLA-B35:09, HLA-B35:12, HLA-B35:17, HLA-B39:10, HLA-B40:08, HLA-B42:01, HLA-B42:02, HLA-B51:01, HLA-B51:05, HLA-B51:07, HLA-B53:01, HLA-B55:01, HLA-B55:02, HLA-B56:01, HLA-B78:01	0.0082-0.4354	0.0082-0.4354
	NFTISVTTEI	NFTISVTTEI	717-726	HLA-A68:02, HLA-A68:31, HLA-A69:01	0.1863-0.3945	0.1863-0.3945
	FTISVTTEI	FTISVTTEI	718-726	HLA-A02:05, HLA-A02:06, HLA-A02:18, HLA-A25:01, HLA-A26:01, HLA-A26:03, HLA-A26:27, HLA-A68:02, HLA-A68:31, HLA-A69:01, HLA-B15:16, HLA-B46:01, HLA-B51:05, HLA-B51:07, HLA-B52:01, HLA-C02:02, HLA-C02:10, HLA-C03:02, HLA-C03:03, HLA-C03:04, HLA-C03:05, HLA-C03:07, HLA-C06:02, HLA-C07:04, HLA-C08:01, HLA-C08:08, HLA-C12:02, HLA-C12:03, HLA-C15:02, HLA-C15:05, HLA-C15:09, HLA-C15:13, HLA-C16:01, HLA…	0.016-0.4834	0.016-0.4834
	FTISVTTEIL	FTISVTTEIL	718-727	HLA-A68:02, HLA-A68:31	0.3463-0.3467	0.3463-0.3467
	SVTTEILPV	SVTTEILPV	721-729	HLA-A02:06, HLA-A69:01	0.2577-0.348	0.2577-0.348
	TTEILPVSM	TTEILPVSM	723-731	HLA-C05:01, HLA-C08:02, HLA-C08:35	0.4134-0.4705	0.4134-0.4705
	TTEILPVSMTK	TTEILPVSMTK	723-733	HLA-A03:01, HLA-A03:02, HLA-A11:01, HLA-A34:02, HLA-A68:30	0.0689-0.4336	0.0689-0.4336
	TEILPVSM	TEILPVSM	724-731	HLA-B18:01, HLA-B37:01, HLA-B39:02, HLA-B39:08, HLA-B40:01, HLA-B40:02, HLA-B40:08, HLA-B40:11, HLA-B40:27, HLA-B41:02	0.0316-0.4939	0.0316-0.4939
	TEILPVSMT	TEILPVSMT	724-732	HLA-B40:06, HLA-B41:01, HLA-B45:01, HLA-B50:01, HLA-B50:02	0.2391-0.4641	0.2391-0.4641
	TEILPVSMTK	TEILPVSMTK	724-733	HLA-A03:01, HLA-A03:02, HLA-A11:01, HLA-A34:02	0.0837-0.1532	0.0837-0.1532
	EILPVSMTK	EILPVSMTK	725-733	HLA-A03:01, HLA-A03:02, HLA-A11:01, HLA-A26:03, HLA-A34:02, HLA-A66:01, HLA-A68:01, HLA-A68:03, HLA-A68:24, HLA-A68:30	0.0074-0.3972	0.0074-0.3972
	LPVSMTKTS	LPVSMTKTS	727-735	HLA-B55:01, HLA-B55:02, HLA-B56:01	0.3424-0.4502	0.3424-0.4502
	LPVSMTKTSV	LPVSMTKTSV	727-736	HLA-B51:01, HLA-B55:01, HLA-B55:02, HLA-B56:01, HLA-B78:01	0.2653-0.4852	0.2653-0.4852
	TKTSVDCTMY	TKTSVDCTMY	732-741	HLA-A01:01	0.3917-0.3917	0.3917-0.3917
	KTSVDCTMY	KTSVDCTMY	733-741	HLA-A01:01, HLA-A30:02, HLA-A30:04, HLA-A30:10, HLA-A80:01, HLA-B15:17	0.1487-0.3356	0.1487-0.3356
	STECSNLLLQY	STECSNLLLQY	746-756	HLA-A01:01, HLA-A29:02, HLA-A30:02, HLA-A30:10, HLA-A80:01	0.0444-0.4755	0.0444-0.4755
	TECSNLLLQY	TECSNLLLQY	747-756	HLA-B18:01, HLA-B40:27, HLA-B44:02, HLA-B44:03, HLA-B44:27	0.1225-0.347	0.1225-0.347
	ECSNLLLQY	ECSNLLLQY	748-756	HLA-A01:01, HLA-A26:01, HLA-A26:08, HLA-A26:27, HLA-A29:02, HLA-B35:20	0.2071-0.4823	0.2071-0.4823
	LQYGSFCTQL	LQYGSFCTQL	754-763	HLA-B48:01	0.2651-0.2651	0.2651-0.2651
	QYGSFCTQL	QYGSFCTQL	755-763	HLA-A24:02, HLA-A24:03, HLA-A24:14, HLA-C14:02	0.2733-0.3965	0.2733-0.3965
	GSFCTQLNR	GSFCTQLKR	757-765	HLA-A11:01, HLA-A68:30	0.4172-0.4768	0.3238-0.3833
	FCTQLNRAL	FCTQLKRAL	759-767	HLA-C03:03, HLA-C03:04, HLA-C03:05	0.3354-0.4414	0.4761-0.5784
	NRALTGIAV	KRALTGIAV	764-772	HLA-B14:01, HLA-B14:02, HLA-B15:09, HLA-B15:10, HLA-B39:01, HLA-B39:05, HLA-B39:06, HLA-B39:31	0.0207-0.2067	0.2692-1.2925
	VEQDKNTQEV	VEQDKNTQEV	772-781	HLA-B41:01, HLA-B49:01	0.3079-0.4298	0.3079-0.4298
	VEQDKNTQEVF	VEQDKNTQEVF	772-782	HLA-B40:11, HLA-B44:02, HLA-B44:03, HLA-B44:05, HLA-B44:27	0.2037-0.4863	0.2037-0.4863
	EQDKNTQEV	EQDKNTQEV	773-781	HLA-B15:09, HLA-B15:10, HLA-B38:01, HLA-B39:01, HLA-B39:02, HLA-B39:05, HLA-B39:08, HLA-B39:11, HLA-B39:31, HLA-C05:01, HLA-C08:01, HLA-C08:02, HLA-C08:35, HLA-C18:02, HLA-C18:11	0.0509-0.4949	0.0509-0.4949
	EQDKNTQEVF	EQDKNTQEVF	773-782	HLA-B15:71, HLA-B38:01, HLA-B39:08, HLA-B39:11	0.4232-0.4919	0.4232-0.4919
	QDKNTQEVF	QDKNTQEVF	774-782	HLA-B37:01	0.3608-0.3608	0.3608-0.3608
	NTQEVFAQV	NTQEVFAQV	777-785	HLA-A02:05, HLA-A02:06, HLA-A68:02, HLA-A68:31, HLA-A69:01, HLA-B51:07, HLA-C15:02, HLA-C15:13	0.0047-0.439	0.0047-0.439
	NTQEVFAQVK	NTQEVFAQVK	777-786	HLA-A34:02, HLA-A68:01, HLA-A68:03, HLA-A68:24	0.1982-0.4967	0.1982-0.4967
	TQEVFAQV	TQEVFAQV	778-785	HLA-B52:01	0.4723-0.4723	0.4723-0.4723
	QEVFAQVKQI	QEVFAQVKQI	779-788	HLA-B44:02, HLA-B44:03, HLA-B44:05, HLA-B44:27, HLA-B49:01	0.3445-0.4921	0.3445-0.4921
	QEVFAQVKQIY	QEVFAQVKQIY	779-789	HLA-B18:01, HLA-B40:27, HLA-B44:02, HLA-B44:03, HLA-B44:05, HLA-B44:27	0.0427-0.4677	0.0427-0.4677
	EVFAQVKQI	EVFAQVKQI	780-788	HLA-A25:01, HLA-A26:01, HLA-A26:03, HLA-A26:27, HLA-A66:01, HLA-A68:02, HLA-A68:31, HLA-A69:01, HLA-B51:07, HLA-B52:01	0.0313-0.2379	0.0313-0.2379
	EVFAQVKQIY	EVFAQVKQIY	780-789	HLA-A25:01, HLA-A26:01, HLA-A26:03, HLA-A26:08, HLA-A26:27, HLA-A66:01	0.016-0.0712	0.016-0.0712
	EVFAQVKQIYK	EVFAQVKQIYK	780-790	HLA-A34:02, HLA-A66:01, HLA-A68:01, HLA-A68:03, HLA-A68:24	0.0689-0.2933	0.0689-0.2933
	VFAQVKQIY	VFAQVKQIY	781-789	HLA-A29:02, HLA-A30:02, HLA-A30:04, HLA-A30:10, HLA-A80:01, HLA-B35:20, HLA-C07:01, HLA-C07:02, HLA-C07:06, HLA-C07:17, HLA-C14:02	0.0213-0.4652	0.0213-0.4652
	FAQVKQIY	FAQVKQIY	782-789	HLA-B35:43, HLA-C02:02, HLA-C02:10, HLA-C03:02, HLA-C12:02, HLA-C12:03, HLA-C16:01, HLA-C16:02, HLA-C16:04	0.0641-0.4818	0.0641-0.4818
	FAQVKQIYK	FAQVKQIYK	782-790	HLA-A34:02	0.4732-0.4732	0.4732-0.4732
	AQVKQIYKT	AQVKQIYKT	783-791	HLA-A02:06, HLA-B13:02	0.3821-0.4679	0.3821-0.4679
	VKQIYKTPPIK	VKQIYKTPPIK	785-795	HLA-A03:01	0.4168-0.4168	0.4168-0.4168
	KQIYKTPPI	KQIYKTPPI	786-794	HLA-A02:06, HLA-A32:01, HLA-B13:02, HLA-B48:01, HLA-B52:01	0.0572-0.4642	0.0572-0.4642
	KQIYKTPPIK	KQIYKTPPIK	786-795	HLA-A03:01, HLA-A03:02, HLA-A30:01, HLA-A74:01, HLA-A74:03	0.0347-0.4458	0.0347-0.4458
	QIYKTPPIK	QIYKTPPIK	787-795	HLA-A03:01, HLA-A03:02, HLA-A11:01, HLA-A30:01, HLA-A34:02, HLA-A68:30, HLA-A74:01, HLA-A74:03	0.0194-0.4069	0.0194-0.4069
	IYKTPPIKDF	IYKTPPIKYF	788-797	HLA-A23:01, HLA-A24:02, HLA-A24:03, HLA-A24:14, HLA-C07:02, HLA-C14:02	0.0532-0.4628	0.0198-0.2415
	YKTPPIKDF	YKTPPIKYF	789-797	HLA-B15:03, HLA-B15:220, HLA-C06:02, HLA-C07:01, HLA-C07:02, HLA-C07:06, HLA-C07:17, HLA-C12:02	0.1403-0.4955	0.026-0.112
	KTPPIKDFGGF	KTPPIKYFGGF	790-800	HLA-B57:02, HLA-B57:03, HLA-B58:02	0.2922-0.4485	0.2059-0.2682
	KDFGGFNF	KYFGGFNF	795-802	HLA-B37:01	0.4013-0.4013	19.0325-19.0325
	SQILPDPSK	SQILPDPSK	803-811	HLA-A11:01, HLA-A30:01	0.3058-0.4086	0.3058-0.4086
	ILPDPSKPSK	ILPDPSKPSK	805-814	HLA-A03:01, HLA-A03:02	0.1457-0.2694	0.1457-0.2694
	DPSKPSKRSF	DPSKPSKRSF	808-817	HLA-B42:02	0.4758-0.4758	0.4758-0.4758
	KPSKRSFI	KPSKRSFI	811-818	HLA-B07:02	0.4734-0.4734	0.4734-0.4734
	SKRSFIEDLLF	SKRSFIEDLLF	813-823	HLA-B57:03	0.3781-0.3781	0.3781-0.3781
	KRSFIEDLL	KRSFIEDLL	814-822	HLA-B27:05, HLA-B27:08, HLA-B27:14, HLA-B38:01, HLA-C07:01, HLA-C07:06	0.2529-0.4427	0.2529-0.4427
	KRSFIEDLLF	KRSFIEDLLF	814-823	HLA-B15:16, HLA-B15:17, HLA-B27:05, HLA-B27:08, HLA-B27:14, HLA-B57:01, HLA-B57:02, HLA-B57:03, HLA-B58:01, HLA-B58:02	0.0943-0.4459	0.0943-0.4459
	RSFIEDLLF	RSFIEDLLF	815-823	HLA-A32:01, HLA-B15:16, HLA-B15:17, HLA-B15:20, HLA-B57:01, HLA-B57:02, HLA-B57:03, HLA-B58:01, HLA-B58:02, HLA-C15:09	0.014-0.45	0.014-0.45
	RSFIEDLLFNK	RSFIEDLLFNK	815-825	HLA-A03:01, HLA-A03:02, HLA-A11:01, HLA-A74:01, HLA-A74:03	0.2673-0.4117	0.2673-0.4117
	IEDLLFNKV	IEDLLFNKV	818-826	HLA-B37:01, HLA-B39:08, HLA-B40:01, HLA-B40:02, HLA-B40:06, HLA-B40:11, HLA-B41:01, HLA-B41:02, HLA-B45:01, HLA-B49:01, HLA-B50:01	0.0602-0.4914	0.0602-0.4914
	IEDLLFNKVTL	IEDLLFNKVTL	818-828	HLA-B39:08, HLA-B40:01	0.2754-0.4463	0.2754-0.4463
	DLLFNKVTL	DLLFNKVTL	820-828	HLA-B08:01, HLA-B14:01, HLA-B14:02	0.1864-0.4283	0.1864-0.4283
	LLFNKVTL	LLFNKVTL	821-828	HLA-B08:01	0.1236-0.1236	0.1236-0.1236
	LLFNKVTLA	LLFNKVTLA	821-829	HLA-A02:01, HLA-A02:02, HLA-A02:04, HLA-A02:05, HLA-A02:06, HLA-A02:13, HLA-A02:30	0.0634-0.2926	0.0634-0.2926
	KVTLADAGFIK	KVTLADAGFIK	825-835	HLA-A03:01, HLA-A03:02, HLA-A11:01	0.1367-0.2756	0.1367-0.2756
	VTLADAGFIK	VTLADAGFIK	826-835	HLA-A03:02, HLA-A11:01	0.2855-0.3942	0.2855-0.3942
	TLADAGFIK	TLADAGFIK	827-835	HLA-A03:01, HLA-A03:02, HLA-A11:01, HLA-A34:02	0.1071-0.3684	0.1071-0.3684
	TLADAGFIKQY	TLADAGFIKQY	827-837	HLA-A01:01, HLA-A26:08, HLA-A29:02, HLA-A30:02, HLA-A80:01, HLA-B15:01, HLA-B15:20	0.1751-0.4854	0.1751-0.4854
	LADAGFIKQY	LADAGFIKQY	828-837	HLA-A01:01	0.0798-0.0798	0.0798-0.0798
	ADAGFIKQY	ADAGFIKQY	829-837	HLA-B40:27, HLA-B44:02, HLA-B44:03, HLA-B44:27	0.1249-0.1508	0.1249-0.1508
	FIKQYGDCL	FIKQYGDCL	833-841	HLA-B08:01	0.4595-0.4595	0.4595-0.4595
	LGDIAARDL	LGDIAARDL	841-849	HLA-C05:01, HLA-C08:02, HLA-C08:35	0.2624-0.4161	0.2624-0.4161
	AARDLICAQK	AARDLICAQK	845-854	HLA-A30:01	0.268-0.268	0.268-0.268
	ARDLICAQK	ARDLICAQK	846-854	HLA-B27:14	0.3617-0.3617	0.3617-0.3617
	AQKFNGLTV	AQKFKGLTV	852-860	HLA-B13:02, HLA-B15:03, HLA-B15:220, HLA-B15:71, HLA-B39:02, HLA-B48:01, HLA-B52:01	0.0241-0.4719	0.0321-0.6442
	AQKFNGLTVL	AQKFKGLTVL	852-861	HLA-B13:02, HLA-B15:01, HLA-B15:03, HLA-B15:220, HLA-B15:71, HLA-B39:02, HLA-B39:08, HLA-B48:01	0.0318-0.4759	0.0274-0.6049
	QKFNGLTVL	QKFKGLTVL	853-861	HLA-B14:01, HLA-B14:02, HLA-B15:03, HLA-B15:09, HLA-B15:10, HLA-B15:220, HLA-B38:01, HLA-B39:01, HLA-B39:02, HLA-B39:05, HLA-B39:06, HLA-B39:11, HLA-B39:31, HLA-B48:01	0.028-0.4824	0.0221-0.4418
	KFNGLTVL	KFKGLTVL	854-861	HLA-C14:02	0.3538-0.3538	0.4508-0.4508
	GLTVLPPLL	GLTVLPPLL	857-865	HLA-A02:01, HLA-A02:02, HLA-A02:04, HLA-A02:13, HLA-A02:30	0.1877-0.4759	0.1877-0.4759
	VLPPLLTDEM	VLPPLLTDEM	860-869	HLA-A02:18, HLA-C01:02	0.2206-0.2342	0.2206-0.2342
	VLPPLLTDEMI	VLPPLLTDEMI	860-870	HLA-A02:18	0.3622-0.3622	0.3622-0.3622
	LPPLLTDEM	LPPLLTDEM	861-869	HLA-B35:01, HLA-B35:02, HLA-B35:03, HLA-B35:04, HLA-B35:05, HLA-B35:08, HLA-B35:09, HLA-B35:12, HLA-B35:17, HLA-B35:43, HLA-B39:10, HLA-B40:08, HLA-B51:05	0.0821-0.4606	0.0821-0.4606
	LPPLLTDEMI	LPPLLTDEMI	861-870	HLA-B51:05	0.374-0.374	0.374-0.374
	PLLTDEMIAQY	PLLTDEMIAQY	863-873	HLA-A01:01	0.1423-0.1423	0.1423-0.1423
	LLTDEMIAQY	LLTDEMIAQY	864-873	HLA-A01:01, HLA-A26:08, HLA-A80:01	0.0225-0.3768	0.0225-0.3768
	LTDEMIAQY	LTDEMIAQY	865-873	HLA-A01:01, HLA-A25:01, HLA-A26:01, HLA-A26:03, HLA-A26:08, HLA-A26:27, HLA-A29:02, HLA-A30:02, HLA-A30:04, HLA-A30:10, HLA-A80:01, HLA-B15:16, HLA-B15:17, HLA-B15:20, HLA-B35:01, HLA-B35:08, HLA-B35:20, HLA-B57:02, HLA-C02:02, HLA-C02:10, HLA-C03:02, HLA-C04:01, HLA-C05:01, HLA-C08:02, HLA-C08:35, HLA-C12:02, HLA-C15:09, HLA-C16:02	0.0014-0.4812	0.0014-0.4812
	LTDEMIAQYT	LTDEMIAQYT	865-874	HLA-A01:01	0.2392-0.2392	0.2392-0.2392
	TDEMIAQY	TDEMIAQY	866-873	HLA-A01:01	0.1263-0.1263	0.1263-0.1263
	DEMIAQYT	DEMIAQYT	867-874	HLA-B18:01	0.3812-0.3812	0.3812-0.3812
	DEMIAQYTS	DEMIAQYTS	867-875	HLA-B18:01	0.3617-0.3617	0.3617-0.3617
	DEMIAQYTSA	DEMIAQYTSA	867-876	HLA-B45:01, HLA-B50:02	0.4526-0.491	0.4526-0.491
	MIAQYTSAL	MIAQYTSAL	869-877	HLA-A02:02, HLA-A02:05, HLA-A26:03, HLA-A68:31, HLA-A69:01, HLA-B08:01, HLA-B35:02, HLA-B35:03, HLA-B35:04, HLA-B35:09, HLA-B35:12, HLA-B39:10, HLA-B46:01, HLA-C01:02, HLA-C03:02, HLA-C03:03, HLA-C03:04, HLA-C03:05, HLA-C03:07, HLA-C08:08, HLA-C17:01, HLA-C17:03	0.1691-0.4917	0.1691-0.4917
	IAQYTSAL	IAQYTSAL	870-877	HLA-C03:03, HLA-C03:04, HLA-C03:05, HLA-C08:08, HLA-C16:01	0.3526-0.3763	0.3526-0.3763
	IAQYTSALL	IAQYTSALL	870-878	HLA-C01:02, HLA-C03:03, HLA-C03:04, HLA-C03:05, HLA-C03:07, HLA-C08:01, HLA-C08:08, HLA-C16:01, HLA-C17:01, HLA-C17:03	0.1661-0.488	0.1661-0.488
	AQYTSALL	AQYTSALL	871-878	HLA-B13:02, HLA-B39:02, HLA-B48:01, HLA-B52:01	0.1423-0.4598	0.1423-0.4598
	AQYTSALLA	AQYTSALLA	871-879	HLA-B13:02, HLA-B50:01, HLA-B50:02	0.1145-0.4133	0.1145-0.4133
	ALLAGTITSGW	ALLAGTITSGW	876-886	HLA-A32:01	0.2753-0.2753	0.2753-0.2753
	LAGTITSGW	LAGTITSGW	878-886	HLA-B15:17, HLA-B53:01, HLA-B57:01, HLA-B57:02, HLA-B57:03, HLA-B58:01, HLA-B58:02	0.0928-0.4438	0.0928-0.4438
	LAGTITSGWTF	LAGTITSGWTF	878-888	HLA-B57:03	0.3574-0.3574	0.3574-0.3574
	AGTITSGWTF	AGTITSGWTF	879-888	HLA-B15:17, HLA-B57:01, HLA-B57:02, HLA-B57:03	0.2415-0.4925	0.2415-0.4925
	GTITSGWTF	GTITSGWTF	880-888	HLA-A24:14, HLA-A30:04, HLA-A32:01, HLA-B15:16, HLA-B15:17, HLA-B15:20, HLA-B57:01, HLA-B57:02, HLA-B57:03, HLA-B58:01, HLA-B58:02	0.0808-0.4767	0.0808-0.4767
	WTFGAGAAL	WTFGAGAAL	886-894	HLA-A25:01, HLA-A26:03, HLA-A68:02, HLA-A68:31, HLA-A69:01, HLA-C03:02, HLA-C03:03, HLA-C03:04, HLA-C03:05, HLA-C03:07, HLA-C17:01, HLA-C17:03	0.1261-0.4938	0.1261-0.4938
	TFGAGAAL	TFGAGAAL	887-894	HLA-C14:02	0.4615-0.4615	0.4615-0.4615
	FGAGAALQI	FGAGAALQI	888-896	HLA-C17:01, HLA-C17:03	0.4491-0.4491	0.4491-0.4491
	AALQIPFAM	AALQIPFAM	892-900	HLA-B35:01, HLA-B35:02, HLA-B35:03, HLA-B35:04, HLA-B35:05, HLA-B35:09, HLA-B35:12, HLA-B35:17, HLA-B40:08, HLA-B46:01, HLA-C02:02, HLA-C02:10, HLA-C03:02, HLA-C03:03, HLA-C03:04, HLA-C03:05, HLA-C03:07, HLA-C08:01, HLA-C08:08, HLA-C12:02, HLA-C12:03, HLA-C15:02, HLA-C15:05, HLA-C15:09, HLA-C15:13, HLA-C16:01, HLA-C16:02, HLA-C16:04, HLA-C17:01, HLA-C17:03	0.1179-0.4432	0.1179-0.4432
	LQIPFAMQM	LQIPFAMQM	894-902	HLA-A02:05, HLA-A02:06, HLA-B13:02, HLA-B14:01, HLA-B14:02, HLA-B15:01, HLA-B15:03, HLA-B15:09, HLA-B15:10, HLA-B15:20, HLA-B15:220, HLA-B15:71, HLA-B35:20, HLA-B39:01, HLA-B39:02, HLA-B39:31, HLA-B46:01, HLA-B48:01, HLA-B51:07, HLA-B52:01, HLA-C02:02, HLA-C02:10, HLA-C03:02, HLA-C03:03, HLA-C03:04, HLA-C03:05, HLA-C03:07, HLA-C06:02, HLA-C07:02, HLA-C07:17, HLA-C08:08, HLA-C12:02, HLA-C12:03, HL…	0.0227-0.4931	0.0227-0.4931
	LQIPFAMQMAY	LQIPFAMQMAY	894-904	HLA-B15:01, HLA-B15:03, HLA-B15:20, HLA-B15:220, HLA-B15:71, HLA-B35:01, HLA-B35:05, HLA-B35:17, HLA-B35:20	0.1361-0.4859	0.1361-0.4859
	QIPFAMQMAY	QIPFAMQMAY	895-904	HLA-A26:08, HLA-A80:01, HLA-B35:01, HLA-B35:05, HLA-B35:08, HLA-B35:17, HLA-B35:20, HLA-B35:43	0.1349-0.4659	0.1349-0.4659
	IPFAMQMA	IPFAMQMA	896-903	HLA-B55:01, HLA-B55:02, HLA-B56:01, HLA-B78:01	0.2735-0.4889	0.2735-0.4889
	IPFAMQMAY	IPFAMQMAY	896-904	HLA-A29:02, HLA-B18:01, HLA-B35:01, HLA-B35:02, HLA-B35:03, HLA-B35:04, HLA-B35:05, HLA-B35:08, HLA-B35:09, HLA-B35:12, HLA-B35:17, HLA-B35:20, HLA-B35:43, HLA-B53:01, HLA-B55:01, HLA-B56:01, HLA-B78:01	0.0047-0.4429	0.0047-0.4429
	PFAMQMAY	PFAMQMAY	897-904	HLA-B35:05, HLA-B35:17	0.4212-0.4313	0.4212-0.4313
	FAMQMAYRF	FAMQMAYRF	898-906	HLA-B15:16, HLA-B35:01, HLA-B35:05, HLA-B35:08, HLA-B35:17, HLA-B35:20, HLA-B35:43, HLA-B46:01, HLA-B51:07, HLA-B53:01, HLA-B57:03, HLA-B58:01, HLA-C02:02, HLA-C02:10, HLA-C03:02, HLA-C03:03, HLA-C03:04, HLA-C03:05, HLA-C03:07, HLA-C08:08, HLA-C12:02, HLA-C12:03, HLA-C15:09, HLA-C16:01, HLA-C16:02, HLA-C16:04	0.0614-0.4825	0.0614-0.4825
	MAYRFNGI	MAYRFNGI	902-909	HLA-B51:01, HLA-B51:07, HLA-B52:01	0.2581-0.4064	0.2581-0.4064
	YRFNGIGV	YRFNGIGV	904-911	HLA-C06:02	0.4841-0.4841	0.4841-0.4841
	YRFNGIGVT	YRFNGIGVT	904-912	HLA-B27:14, HLA-B39:06	0.3086-0.4936	0.3086-0.4936
	YRFNGIGVTQ	YRFNGIGVTQ	904-913	HLA-B27:08, HLA-B27:14	0.3023-0.37	0.3023-0.37
	NGIGVTQNV	NGIGVTQNV	907-915	HLA-A68:02, HLA-A68:31, HLA-A69:01	0.3379-0.3755	0.3379-0.3755
	IGVTQNVLY	IGVTQNVLY	909-917	HLA-A30:10	0.4942-0.4942	0.4942-0.4942
	VTQNVLYENQK	VTQNVLYENQK	911-921	HLA-A11:01	0.443-0.443	0.443-0.443
	VLYENQKLI	VLYENQKLI	915-923	HLA-A02:01, HLA-A02:02, HLA-A02:04, HLA-A02:13, HLA-A02:30, HLA-B13:02, HLA-B51:07, HLA-B52:01	0.1247-0.4844	0.1247-0.4844
	YENQKLIA	YENQKLIA	917-924	HLA-B40:06, HLA-B41:01, HLA-B50:01, HLA-B50:02	0.1501-0.3077	0.1501-0.3077
	YENQKLIANQF	YENQKLIANQF	917-927	HLA-B15:71, HLA-B18:01, HLA-B40:27, HLA-B44:02, HLA-B44:03, HLA-B44:05, HLA-B44:27	0.2229-0.472	0.2229-0.472
	NQKLIANQF	NQKLIANQF	919-927	HLA-B15:01, HLA-B15:03, HLA-B15:20, HLA-B15:220, HLA-B15:71, HLA-B18:01, HLA-B35:20, HLA-B51:07, HLA-B52:01	0.0262-0.462	0.0262-0.462
	IANQFNSAI	IANQFNSAI	923-931	HLA-B51:01, HLA-B51:05, HLA-B51:07, HLA-B52:01, HLA-C03:03, HLA-C03:04, HLA-C03:05, HLA-C03:07, HLA-C08:01, HLA-C08:08, HLA-C12:03, HLA-C15:02, HLA-C15:05, HLA-C15:13, HLA-C16:01, HLA-C16:02, HLA-C16:04, HLA-C17:01, HLA-C17:03	0.2005-0.4838	0.2005-0.4838
	ANQFNSAIGK	ANQFNSAIGK	924-933	HLA-A03:01, HLA-A11:01	0.3991-0.4378	0.3991-0.4378
	NQFNSAIGKI	NQFNSAIGKI	925-934	HLA-B13:02	0.4323-0.4323	0.4323-0.4323
	SAIGKIQDSL	SAIGKIQDSL	929-938	HLA-C03:03, HLA-C03:04, HLA-C03:05, HLA-C03:07, HLA-C12:03, HLA-C16:04	0.261-0.4999	0.261-0.4999
	DSLSSTASA	DSLSSTASA	936-944	HLA-B78:01	0.4979-0.4979	0.4979-0.4979
	SLSSTASAL	SLSSTASAL	937-945	HLA-A02:02, HLA-A02:13, HLA-C01:02	0.3031-0.3508	0.3031-0.3508
	SLSSTASALGK	SLSSTASALGK	937-947	HLA-A03:01, HLA-A03:02	0.3197-0.3496	0.3197-0.3496
	SSTASALGK	SSTASALGK	939-947	HLA-A03:02, HLA-A11:01	0.1373-0.3864	0.1373-0.3864
	STASALGKL	STASALGKL	940-948	HLA-A26:03, HLA-A68:02, HLA-A68:31, HLA-C15:02, HLA-C15:05, HLA-C15:13	0.1958-0.4076	0.1958-0.4076
	SALGKLQDV	SALGKLQDV	943-951	HLA-C12:03, HLA-C15:02, HLA-C15:05, HLA-C15:13, HLA-C16:02	0.3119-0.4276	0.3119-0.4276
	KLQDVVNQNA	KLQDVVNHNA	947-956	HLA-A02:02, HLA-A02:13	0.4269-0.4786	0.3708-0.3905
	VVNQNAQAL	VVNHNAQAL	951-959	HLA-B35:02, HLA-B35:03, HLA-B35:04, HLA-B35:09, HLA-B35:12, HLA-B46:01, HLA-C01:02, HLA-C02:02, HLA-C02:10, HLA-C03:02, HLA-C03:03, HLA-C03:04, HLA-C03:05, HLA-C03:07, HLA-C07:04, HLA-C08:01, HLA-C08:02, HLA-C08:08, HLA-C08:35, HLA-C12:02, HLA-C16:01, HLA-C17:01, HLA-C17:03	0.0577-0.4933	0.0978-0.8907
	AQALNTLV	AQALNTLV	956-963	HLA-B13:02	0.371-0.371	0.371-0.371
	AQALNTLVK	AQALNTLVK	956-964	HLA-A11:01	0.366-0.366	0.366-0.366
	ALNTLVKQL	ALNTLVKQL	958-966	HLA-A02:01, HLA-A02:02, HLA-A02:04, HLA-A02:05, HLA-A02:13, HLA-A02:30, HLA-B13:02	0.0722-0.3173	0.0722-0.3173
	LVKQLSSNF	LVKQLSSKF	962-970	HLA-A25:01, HLA-A26:01, HLA-A26:27, HLA-B15:01, HLA-B15:20, HLA-B15:71, HLA-B35:43, HLA-B46:01, HLA-C02:02, HLA-C02:10, HLA-C12:02	0.0994-0.4982	0.0712-0.4078
	KQLSSNFGA	KQLSSKFGA	964-972	HLA-B13:02	0.4964-0.4964	0.443-0.443
	KQLSSNFGAI	KQLSSKFGAI	964-973	HLA-B13:02	0.3176-0.3176	0.2625-0.2625
	SSNFGAISSV	SSKFGAISSV	967-976	HLA-A68:02, HLA-A69:01	0.4105-0.4992	0.4136-0.5
	SNFGAISSV	SKFGAISSV	968-976	HLA-B13:02, HLA-B51:07, HLA-B52:01, HLA-C15:02, HLA-C15:13	0.1137-0.4822	0.232-2.4174
	NFGAISSVL	KFGAISSVL	969-977	HLA-C14:02	0.24-0.24	0.2824-0.2824
	SSVLNDILSR	SSVLNDIFSR	974-983	HLA-A34:02, HLA-A68:30	0.2589-0.4714	0.3178-0.8587
	SSVLNDILSRL	SSVLNDIFSRL	974-984	HLA-A02:02, HLA-A02:04	0.2338-0.4975	0.5033-0.8726
	SVLNDILSR	SVLNDIFSR	975-983	HLA-A03:02, HLA-A11:01, HLA-A26:03, HLA-A31:01, HLA-A33:01, HLA-A33:03, HLA-A34:02, HLA-A66:01, HLA-A68:01, HLA-A68:03, HLA-A68:24, HLA-A68:30, HLA-A74:01, HLA-A74:03	0.038-0.475	0.0338-0.3171
	SVLNDILSRL	SVLNDIFSRL	975-984	HLA-A02:02, HLA-A02:04, HLA-A02:05, HLA-A02:13, HLA-A68:31	0.1156-0.4985	0.2473-0.7067
	VLNDILSRL	VLNDIFSRL	976-984	HLA-A02:01, HLA-A02:02, HLA-A02:04, HLA-A02:05, HLA-A02:06, HLA-A02:13, HLA-A02:18, HLA-A02:30, HLA-A32:01, HLA-B13:02, HLA-C01:02, HLA-C02:02, HLA-C02:10, HLA-C03:07, HLA-C04:01, HLA-C05:01, HLA-C07:04, HLA-C08:08, HLA-C15:02, HLA-C15:05, HLA-C15:13, HLA-C17:01, HLA-C17:03, HLA-C18:02, HLA-C18:11	0.0034-0.4783	0.0064-0.4108
	VLNDILSRLDK	VLNDIFSRLDK	976-986	HLA-A03:01, HLA-A03:02	0.408-0.4755	0.5579-0.6067
	DILSRLDKV	DIFSRLDKV	979-987	HLA-A69:01	0.4371-0.4371	0.1144-0.1144
	RLDKVEAEV	RLDKVEAEV	983-991	HLA-A02:01, HLA-A02:02, HLA-A02:04, HLA-A02:06, HLA-A02:13, HLA-A02:18, HLA-A02:30, HLA-B13:02, HLA-C04:01, HLA-C05:01, HLA-C08:02, HLA-C08:35, HLA-C18:02, HLA-C18:11	0.0674-0.4829	0.0674-0.4829
	DKVEAEVQI	DKVEAEVQI	985-993	HLA-B51:07	0.2713-0.2713	0.2713-0.2713
	KVEAEVQIDR	KVEAEVQIDR	986-995	HLA-A68:30	0.2326-0.2326	0.2326-0.2326
	VEAEVQIDRL	VEAEVQIDRL	987-996	HLA-B40:01, HLA-B40:02, HLA-B40:11, HLA-B41:02, HLA-B44:05	0.1392-0.4307	0.1392-0.4307
	AEVQIDRL	AEVQIDRL	989-996	HLA-B37:01, HLA-B39:08, HLA-B40:01, HLA-B40:02, HLA-B40:11, HLA-B41:02	0.1633-0.4484	0.1633-0.4484
	AEVQIDRLI	AEVQIDRLI	989-997	HLA-B37:01, HLA-B40:01, HLA-B40:02, HLA-B40:06, HLA-B40:11, HLA-B40:27, HLA-B41:01, HLA-B41:02, HLA-B44:02, HLA-B44:03, HLA-B44:05, HLA-B44:27, HLA-B45:01, HLA-B49:01, HLA-B50:01, HLA-B50:02, HLA-B52:01	0.025-0.4655	0.025-0.4655
	VQIDRLITGR	VQIDRLITGR	991-1000	HLA-A31:01	0.4004-0.4004	0.4004-0.4004
	VQIDRLITGRL	VQIDRLITGRL	991-1001	HLA-B48:01	0.2424-0.2424	0.2424-0.2424
	DRLITGRL	DRLITGRL	994-1001	HLA-B14:01, HLA-B14:02	0.4473-0.4473	0.4473-0.4473
	DRLITGRLQSL	DRLITGRLQSL	994-1004	HLA-B14:01, HLA-B14:02	0.1573-0.1573	0.1573-0.1573
	RLITGRLQSL	RLITGRLQSL	995-1004	HLA-A02:02, HLA-A02:04, HLA-A02:13	0.3173-0.368	0.3173-0.368
	LITGRLQSL	LITGRLQSL	996-1004	HLA-B08:01, HLA-C03:03, HLA-C03:04, HLA-C03:05	0.1217-0.4809	0.1217-0.4809
	ITGRLQSLQTY	ITGRLQSLQTY	997-1007	HLA-B15:17, HLA-B27:05, HLA-B27:08, HLA-B57:01	0.2531-0.4885	0.2531-0.4885
	TGRLQSLQTY	TGRLQSLQTY	998-1007	HLA-B27:05, HLA-B27:08	0.2583-0.295	0.2583-0.295
	GRLQSLQTY	GRLQSLQTY	999-1007	HLA-B15:03, HLA-B15:220, HLA-B27:05, HLA-B27:08, HLA-B27:14, HLA-C06:02, HLA-C07:01, HLA-C07:02, HLA-C07:06, HLA-C07:17	0.0073-0.2831	0.0073-0.2831
	GRLQSLQTYV	GRLQSLQTYV	999-1008	HLA-B27:05, HLA-B27:08, HLA-B27:14	0.3274-0.4475	0.3274-0.4475
	RLQSLQTY	RLQSLQTY	1000-1007	HLA-A80:01, HLA-B15:01, HLA-B15:20, HLA-B15:71	0.2945-0.4582	0.2945-0.4582
	RLQSLQTYV	RLQSLQTYV	1000-1008	HLA-A02:01, HLA-A02:02, HLA-A02:04, HLA-A02:05, HLA-A02:06, HLA-A02:13, HLA-A02:18, HLA-A02:30, HLA-B13:02	0.0267-0.3492	0.0267-0.3492
	SLQTYVTQQL	SLQTYVTQQL	1003-1012	HLA-A02:02	0.477-0.477	0.477-0.477
	LQTYVTQQL	LQTYVTQQL	1004-1012	HLA-A02:05, HLA-A02:06, HLA-B13:02, HLA-B15:03, HLA-B15:09, HLA-B15:10, HLA-B15:20, HLA-B15:220, HLA-B39:01, HLA-B39:02, HLA-B39:05, HLA-B39:08, HLA-B39:11, HLA-B39:31, HLA-B48:01, HLA-B52:01	0.0577-0.4988	0.0577-0.4988
	QTYVTQQLI	QTYVTQQLI	1005-1013	HLA-A68:02, HLA-A69:01, HLA-B13:02, HLA-B15:16, HLA-B15:17, HLA-B51:07, HLA-B52:01, HLA-C15:02, HLA-C15:13	0.088-0.4883	0.088-0.4883
	QTYVTQQLIR	QTYVTQQLIR	1005-1014	HLA-A34:02, HLA-A68:01, HLA-A68:03, HLA-A68:24, HLA-A68:30	0.3608-0.4222	0.3608-0.4222
	TYVTQQLIR	TYVTQQLIR	1006-1014	HLA-A33:01, HLA-A33:03	0.2798-0.4639	0.2798-0.4639
	QQLIRAAEI	QQLIRAAEI	1010-1018	HLA-B13:02, HLA-B52:01	0.1483-0.1862	0.1483-0.1862
	RAAEIRASA	RAAEIRASA	1014-1022	HLA-A30:01, HLA-B55:01, HLA-B55:02, HLA-B56:01	0.0777-0.4859	0.0777-0.4859
	AAEIRASANL	AAEIRASANL	1015-1024	HLA-B40:01	0.3315-0.3315	0.3315-0.3315
	AEIRASANL	AEIRASANL	1016-1024	HLA-B37:01, HLA-B39:02, HLA-B39:08, HLA-B40:01, HLA-B40:02, HLA-B40:06, HLA-B40:11, HLA-B40:27, HLA-B41:01, HLA-B41:02, HLA-B44:02, HLA-B44:03, HLA-B44:05, HLA-B44:27, HLA-B45:01, HLA-B48:01, HLA-B49:01, HLA-B50:01, HLA-B50:02	0.0272-0.3532	0.0272-0.3532
	AEIRASANLA	AEIRASANLA	1016-1025	HLA-B40:06, HLA-B41:01, HLA-B45:01, HLA-B50:01, HLA-B50:02	0.0751-0.2714	0.0751-0.2714
	AEIRASANLAA	AEIRASANLAA	1016-1026	HLA-B40:06, HLA-B41:01, HLA-B45:01, HLA-B50:01, HLA-B50:02	0.1067-0.1955	0.1067-0.1955
	EIRASANLAA	EIRASANLAA	1017-1026	HLA-B39:06	0.4093-0.4093	0.4093-0.4093
	IRASANLAA	IRASANLAA	1018-1026	HLA-B39:06	0.0569-0.0569	0.0569-0.0569
	RASANLAATK	RASANLAATK	1019-1028	HLA-A03:02, HLA-A11:01, HLA-A30:01	0.4259-0.4791	0.4259-0.4791
	ASANLAATK	ASANLAATK	1020-1028	HLA-A03:01, HLA-A03:02, HLA-A11:01, HLA-A30:01, HLA-A68:30	0.034-0.2528	0.034-0.2528
	SANLAATKM	SANLAATKM	1021-1029	HLA-B35:02, HLA-B35:03, HLA-B35:04, HLA-B35:05, HLA-B35:09, HLA-B35:12, HLA-B35:43, HLA-C02:02, HLA-C02:10, HLA-C03:02, HLA-C03:03, HLA-C03:04, HLA-C03:05, HLA-C03:07, HLA-C08:01, HLA-C08:08, HLA-C12:02, HLA-C12:03, HLA-C15:02, HLA-C15:05, HLA-C15:09, HLA-C15:13, HLA-C16:01, HLA-C16:02, HLA-C16:04	0.0969-0.4998	0.0969-0.4998
	KMSECVLGQSK	KMSECVLGQSK	1028-1038	HLA-A03:01, HLA-A03:02	0.2884-0.295	0.2884-0.295
	KRVDFCGKGY	KRVDFCGKGY	1038-1047	HLA-B27:05, HLA-B27:08, HLA-B27:14	0.1763-0.491	0.1763-0.491
	RVDFCGKGY	RVDFCGKGY	1039-1047	HLA-A01:01, HLA-A30:02, HLA-A30:10, HLA-A80:01	0.2687-0.4327	0.2687-0.4327
	GKGYHLMSF	GKGYHLMSF	1044-1052	HLA-B15:03, HLA-B15:220	0.1292-0.1292	0.1292-0.1292
	YHLMSFPQS	YHLMSFPQS	1047-1055	HLA-B39:06	0.3131-0.3131	0.3131-0.3131
	YHLMSFPQSA	YHLMSFPQSA	1047-1056	HLA-A02:01, HLA-A02:13, HLA-A02:30, HLA-B15:09, HLA-B15:10, HLA-B39:01, HLA-B39:05, HLA-B39:06	0.0127-0.4817	0.0127-0.4817
	HLMSFPQSA	HLMSFPQSA	1048-1056	HLA-A02:01, HLA-A02:02, HLA-A02:04, HLA-A02:05, HLA-A02:06, HLA-A02:13, HLA-A02:30, HLA-B13:02, HLA-B39:06	0.0634-0.4699	0.0634-0.4699
	MSFPQSAPH	MSFPQSAPH	1050-1058	HLA-A26:03, HLA-A34:02	0.4114-0.4351	0.4114-0.4351
	MSFPQSAPHGV	MSFPQSAPHGV	1050-1060	HLA-A68:02, HLA-A68:31, HLA-A69:01	0.2625-0.3796	0.2625-0.3796
	FPQSAPHGV	FPQSAPHGV	1052-1060	HLA-B07:02, HLA-B07:05, HLA-B35:01, HLA-B35:02, HLA-B35:03, HLA-B35:04, HLA-B35:05, HLA-B35:08, HLA-B35:09, HLA-B35:12, HLA-B35:17, HLA-B39:10, HLA-B40:08, HLA-B42:01, HLA-B42:02, HLA-B51:01, HLA-B51:05, HLA-B51:07, HLA-B53:01, HLA-B55:01, HLA-B55:02, HLA-B56:01, HLA-B78:01, HLA-C04:01	0.0124-0.484	0.0124-0.484
	FPQSAPHGVV	FPQSAPHGVV	1052-1061	HLA-B07:05, HLA-B35:02, HLA-B35:03, HLA-B35:04, HLA-B35:09, HLA-B35:12, HLA-B39:10, HLA-B42:01, HLA-B51:01, HLA-B51:05, HLA-B55:01, HLA-B55:02, HLA-B56:01, HLA-B78:01	0.0712-0.4625	0.0712-0.4625
	FPQSAPHGVVF	FPQSAPHGVVF	1052-1062	HLA-B07:02, HLA-B07:05, HLA-B15:16, HLA-B15:17, HLA-B35:01, HLA-B35:02, HLA-B35:03, HLA-B35:04, HLA-B35:05, HLA-B35:08, HLA-B35:09, HLA-B35:12, HLA-B35:17, HLA-B35:20, HLA-B35:43, HLA-B39:10, HLA-B40:08, HLA-B42:01, HLA-B42:02, HLA-B46:01, HLA-B51:01, HLA-B51:05, HLA-B53:01, HLA-B57:02, HLA-B57:03, HLA-B78:01, HLA-C02:02, HLA-C02:10, HLA-C03:02, HLA-C03:03, HLA-C03:04, HLA-C03:07, HLA-C12:02, HLA…	0.0205-0.4946	0.0205-0.4946
	QSAPHGVVF	QSAPHGVVF	1054-1062	HLA-A24:14, HLA-A25:01, HLA-A26:01, HLA-A26:03, HLA-A26:08, HLA-A26:27, HLA-A30:04, HLA-A32:01, HLA-B15:01, HLA-B15:03, HLA-B15:16, HLA-B15:17, HLA-B15:20, HLA-B15:220, HLA-B15:71, HLA-B35:01, HLA-B35:05, HLA-B35:08, HLA-B35:17, HLA-B35:20, HLA-B35:43, HLA-B46:01, HLA-B57:01, HLA-B57:02, HLA-B57:03, HLA-B58:01, HLA-B58:02, HLA-C02:02, HLA-C02:10, HLA-C03:02, HLA-C03:03, HLA-C03:04, HLA-C03:05, HL…	0.0094-0.4367	0.0094-0.4367
	QSAPHGVVFL	QSAPHGVVFL	1054-1063	HLA-C01:02, HLA-C15:05	0.3777-0.4902	0.3777-0.4902
	SAPHGVVF	SAPHGVVF	1055-1062	HLA-C01:02, HLA-C03:02, HLA-C03:03, HLA-C03:04, HLA-C03:05, HLA-C03:07, HLA-C12:02, HLA-C12:03, HLA-C16:01, HLA-C16:02, HLA-C16:04	0.0988-0.4839	0.0988-0.4839
	SAPHGVVFL	SAPHGVVFL	1055-1063	HLA-A02:18, HLA-C01:02, HLA-C02:02, HLA-C02:10, HLA-C03:03, HLA-C03:04, HLA-C03:05, HLA-C03:07, HLA-C06:02, HLA-C07:04, HLA-C08:01, HLA-C08:08, HLA-C12:02, HLA-C12:03, HLA-C15:02, HLA-C15:05, HLA-C15:13, HLA-C16:01, HLA-C16:02, HLA-C16:04, HLA-C17:01, HLA-C17:03, HLA-C18:02, HLA-C18:11	0.0052-0.4899	0.0052-0.4899
	APHGVVFL	APHGVVFL	1056-1063	HLA-B07:02, HLA-B07:05, HLA-B39:10, HLA-B40:08, HLA-B42:01, HLA-B42:02	0.2432-0.3733	0.2432-0.3733
	APHGVVFLHV	APHGVVFLHV	1056-1065	HLA-B55:01, HLA-B55:02, HLA-B56:01	0.4329-0.4621	0.4329-0.4621
	GVVFLHVTY	GVVFLHVTY	1059-1067	HLA-A26:01, HLA-A26:27, HLA-A29:02, HLA-A30:02, HLA-A30:10, HLA-A80:01, HLA-B15:01, HLA-B15:20, HLA-B15:71, HLA-B35:20	0.1602-0.4979	0.1602-0.4979
	VVFLHVTY	VVFLHVTY	1060-1067	HLA-C03:02	0.4975-0.4975	0.4975-0.4975
	VVFLHVTYV	VVFLHVTYV	1060-1068	HLA-A02:01, HLA-A02:02, HLA-A02:04, HLA-A02:05, HLA-A02:06, HLA-A02:13, HLA-A02:18, HLA-A02:30, HLA-A68:02, HLA-A68:31, HLA-A69:01, HLA-B13:02, HLA-B51:07, HLA-B52:01, HLA-C02:02, HLA-C02:10, HLA-C06:02, HLA-C08:08, HLA-C12:03, HLA-C15:02, HLA-C15:05, HLA-C15:09, HLA-C15:13, HLA-C17:01, HLA-C17:03	0.0581-0.4831	0.0581-0.4831
	LHVTYVPA	LHVTYVPA	1063-1070	HLA-B39:06	0.4415-0.4415	0.4415-0.4415
	HVTYVPAQEK	HVTYVPAQEK	1064-1073	HLA-A03:01, HLA-A03:02, HLA-A11:01, HLA-A30:01, HLA-A34:02, HLA-A66:01, HLA-A68:01, HLA-A68:24, HLA-A68:30	0.0486-0.4397	0.0486-0.4397
	VTYVPAQEK	VTYVPAQEK	1065-1073	HLA-A03:01, HLA-A03:02, HLA-A11:01, HLA-A30:01, HLA-A34:02, HLA-A66:01, HLA-A68:01, HLA-A68:24, HLA-A68:30, HLA-A74:01, HLA-A74:03	0.0145-0.3882	0.0145-0.3882
	VTYVPAQEKNF	VTYVPAQEKNF	1065-1075	HLA-B15:16, HLA-B15:17, HLA-B57:03	0.3554-0.4707	0.3554-0.4707
	TYVPAQEKNF	TYVPAQEKNF	1066-1075	HLA-A23:01, HLA-A24:02, HLA-A24:03, HLA-A24:14	0.0238-0.0616	0.0238-0.0616
	YVPAQEKNF	YVPAQEKNF	1067-1075	HLA-C01:02	0.2492-0.2492	0.2492-0.2492
	VPAQEKNFTTA	VPAQEKNFTTA	1068-1078	HLA-B55:01, HLA-B55:02, HLA-B56:01	0.1815-0.3111	0.1815-0.3111
	AQEKNFTTA	AQEKNFTTA	1070-1078	HLA-B50:01	0.3-0.3	0.3-0.3
	AQEKNFTTAP	AQEKNFTTAP	1070-1079	HLA-B40:06, HLA-B41:01, HLA-B45:01, HLA-B50:01, HLA-B50:02	0.205-0.4633	0.205-0.4633
	QEKNFTTA	QEKNFTTA	1071-1078	HLA-B40:06, HLA-B41:01, HLA-B45:01, HLA-B50:01, HLA-B50:02	0.1615-0.3056	0.1615-0.3056
	QEKNFTTAP	QEKNFTTAP	1071-1079	HLA-B40:06, HLA-B41:01, HLA-B45:01, HLA-B50:01, HLA-B50:02	0.0164-0.1192	0.0164-0.1192
	QEKNFTTAPA	QEKNFTTAPA	1071-1080	HLA-B40:06, HLA-B41:01, HLA-B45:01, HLA-B50:01, HLA-B50:02	0.1609-0.4151	0.1609-0.4151
	KNFTTAPAI	KNFTTAPAI	1073-1081	HLA-B52:01	0.1012-0.1012	0.1012-0.1012
	TTAPAICHDGK	TTAPAICHDGK	1076-1086	HLA-A11:01, HLA-A34:02, HLA-A68:01, HLA-A68:24, HLA-A68:30	0.3309-0.4953	0.3309-0.4953
	CHDGKAHF	CHDGKAHF	1082-1089	HLA-B38:01, HLA-B39:11	0.4163-0.4542	0.4163-0.4542
	AHFPREGV	AHFPREGV	1087-1094	HLA-B39:06	0.4926-0.4926	0.4926-0.4926
	AHFPREGVF	AHFPREGVF	1087-1095	HLA-B14:01, HLA-B14:02, HLA-B15:03, HLA-B15:09, HLA-B15:10, HLA-B15:220, HLA-B38:01, HLA-B39:01, HLA-B39:05, HLA-B39:11, HLA-B39:31, HLA-B48:01, HLA-C07:01, HLA-C07:02, HLA-C07:06, HLA-C07:17	0.0283-0.4695	0.0283-0.4695
	AHFPREGVFV	AHFPREGVFV	1087-1096	HLA-B38:01, HLA-B39:06	0.3959-0.4335	0.3959-0.4335
	HFPREGVF	HFPREGVF	1088-1095	HLA-C14:02	0.3602-0.3602	0.3602-0.3602
	HFPREGVFVS	HFPREGVFVS	1088-1097	HLA-B55:01, HLA-B55:02	0.4611-0.4876	0.4611-0.4876
	FPREGVFV	FPREGVFV	1089-1096	HLA-B51:01, HLA-B55:01, HLA-B55:02, HLA-B56:01, HLA-B78:01	0.0567-0.421	0.0567-0.421
	FPREGVFVS	FPREGVFVS	1089-1097	HLA-B35:05, HLA-B35:17, HLA-B55:01, HLA-B55:02, HLA-B56:01, HLA-B78:01	0.0398-0.4752	0.0398-0.4752
	GVFVSNGTHW	GVFVSNGTHW	1093-1102	HLA-A32:01, HLA-B15:17, HLA-B57:01, HLA-B58:01	0.3887-0.4783	0.3887-0.4783
	VFVSNGTHW	VFVSNGTHW	1094-1102	HLA-A23:01, HLA-A24:02, HLA-A24:03, HLA-A24:14, HLA-C14:02	0.0996-0.3743	0.0996-0.3743
	VFVSNGTHWF	VFVSNGTHWF	1094-1103	HLA-A23:01, HLA-A24:02, HLA-A24:03, HLA-A24:14	0.2721-0.2882	0.2721-0.2882
	FVSNGTHWF	FVSNGTHWF	1095-1103	HLA-A24:14, HLA-A25:01, HLA-A26:01, HLA-A26:03, HLA-A26:08, HLA-A26:27, HLA-B35:43, HLA-B46:01, HLA-C02:02, HLA-C02:10, HLA-C03:02, HLA-C03:03, HLA-C03:04, HLA-C03:07, HLA-C12:02, HLA-C15:09, HLA-C16:02, HLA-C17:01, HLA-C17:03	0.0793-0.498	0.0793-0.498
	FVSNGTHWFV	FVSNGTHWFV	1095-1104	HLA-A68:02, HLA-A69:01	0.455-0.4708	0.455-0.4708
	VSNGTHWFV	VSNGTHWFV	1096-1104	HLA-C15:02, HLA-C15:05, HLA-C15:09, HLA-C15:13, HLA-C16:02	0.0869-0.478	0.0869-0.478
	SNGTHWFVTQR	SNGTHWFVTQR	1097-1107	HLA-A31:01	0.4798-0.4798	0.4798-0.4798
	NGTHWFVTQR	NGTHWFVTQR	1098-1107	HLA-A33:01, HLA-A33:03, HLA-A68:01, HLA-A68:03, HLA-A68:24	0.2315-0.2851	0.2315-0.2851
	GTHWFVTQR	GTHWFVTQR	1099-1107	HLA-A03:01, HLA-A03:02, HLA-A11:01, HLA-A26:03, HLA-A31:01, HLA-A33:01, HLA-A33:03, HLA-A34:02, HLA-A66:01, HLA-A68:01, HLA-A68:03, HLA-A68:24, HLA-A68:30, HLA-A74:01, HLA-A74:03	0.0127-0.4753	0.0127-0.4753
	THWFVTQRNF	THWFVTQRNF	1100-1109	HLA-B38:01	0.4446-0.4446	0.4446-0.4446
	HWFVTQRNF	HWFVTQRNF	1101-1109	HLA-A23:01, HLA-A24:02, HLA-A24:03, HLA-A24:14, HLA-A30:04, HLA-C14:02	0.1446-0.4223	0.1446-0.4223
	HWFVTQRNFY	HWFVTQRNFY	1101-1110	HLA-A29:02	0.381-0.381	0.381-0.381
	WFVTQRNFY	WFVTQRNFY	1102-1110	HLA-A29:02, HLA-C14:02	0.1406-0.2654	0.1406-0.2654
	QRNFYEPQI	QRNFYEPQI	1106-1114	HLA-B27:05, HLA-B27:08, HLA-B27:14, HLA-C06:02	0.3042-0.4451	0.3042-0.4451
	RNFYEPQII	RNFYEPQII	1107-1115	HLA-B52:01	0.1686-0.1686	0.1686-0.1686
	FYEPQIITT	FYEPQIITT	1109-1117	HLA-C04:01, HLA-C18:02, HLA-C18:11	0.2562-0.2845	0.2562-0.2845
	EPQIITTDNTF	EPQIITTDNTF	1111-1121	HLA-B35:01, HLA-B35:08, HLA-B53:01	0.2255-0.483	0.2255-0.483
	QIITTDNTF	QIITTDNTF	1113-1121	HLA-A25:01, HLA-B15:01, HLA-B15:20, HLA-B35:08, HLA-B35:20, HLA-B35:43	0.244-0.4885	0.244-0.4885
	VVIGIVNNTV	VVIGIVNNTV	1128-1137	HLA-A68:02, HLA-A68:31, HLA-A69:01	0.4126-0.4908	0.4126-0.4908
	VVIGIVNNTVY	VVIGIVNNTVY	1128-1138	HLA-A26:01, HLA-A26:27, HLA-B15:01	0.4825-0.4888	0.4825-0.4888
	IGIVNNTVY	IGIVNNTVY	1130-1138	HLA-B46:01, HLA-C03:02	0.3454-0.3721	0.3454-0.3721
	NTVYDPLQPEL	NTVYDPLQPEL	1135-1145	HLA-C04:01, HLA-C08:02, HLA-C08:35, HLA-C18:02, HLA-C18:11	0.1538-0.498	0.1538-0.498
	TVYDPLQPE	TVYDPLQPE	1136-1144	HLA-A26:03, HLA-A66:01	0.2995-0.3324	0.2995-0.3324
	TVYDPLQPEL	TVYDPLQPEL	1136-1145	HLA-A02:02, HLA-A02:04, HLA-A02:05, HLA-A02:06, HLA-A02:18, HLA-A24:14, HLA-A25:01, HLA-A26:03, HLA-A66:01, HLA-A68:02, HLA-A68:31, HLA-A69:01, HLA-C03:03, HLA-C03:04, HLA-C03:05, HLA-C03:07, HLA-C04:01, HLA-C05:01, HLA-C07:02, HLA-C07:04, HLA-C08:01, HLA-C08:02, HLA-C08:08, HLA-C08:35, HLA-C15:05, HLA-C17:01, HLA-C17:03, HLA-C18:02, HLA-C18:11	0.0418-0.4915	0.0418-0.4915
	VYDPLQPE	VYDPLQPE	1137-1144	HLA-C04:01	0.454-0.454	0.454-0.454
	VYDPLQPEL	VYDPLQPEL	1137-1145	HLA-A02:18, HLA-A23:01, HLA-A24:02, HLA-A24:03, HLA-A24:14, HLA-A30:04, HLA-B08:01, HLA-B14:01, HLA-B14:02, HLA-B15:09, HLA-B15:10, HLA-B35:02, HLA-B35:04, HLA-B35:09, HLA-B35:12, HLA-B38:01, HLA-B39:01, HLA-B39:02, HLA-B39:05, HLA-B39:08, HLA-B39:11, HLA-B39:31, HLA-C01:02, HLA-C03:03, HLA-C03:04, HLA-C03:05, HLA-C03:07, HLA-C04:01, HLA-C05:01, HLA-C06:02, HLA-C07:01, HLA-C07:02, HLA-C07:04, HLA…	0.0011-0.499	0.0011-0.499
	VYDPLQPELD	VYDPLQPELD	1137-1146	HLA-C04:01, HLA-C18:02, HLA-C18:11	0.213-0.2284	0.213-0.2284
	YDPLQPEL	YDPLQPEL	1138-1145	HLA-B37:01, HLA-C04:01, HLA-C05:01, HLA-C08:01, HLA-C08:02, HLA-C08:08, HLA-C08:35, HLA-C18:02, HLA-C18:11	0.055-0.4995	0.055-0.4995
	DPLQPELDSF	DPLQPELDSF	1139-1148	HLA-B35:01, HLA-B35:08, HLA-B53:01	0.1751-0.425	0.1751-0.425
	QPELDSFKEEL	QPELDSFKEEL	1142-1152	HLA-B39:10	0.4652-0.4652	0.4652-0.4652
	ELDSFKEEL	ELDSFKEEL	1144-1152	HLA-A02:18, HLA-B39:11, HLA-C04:01, HLA-C05:01, HLA-C08:02, HLA-C08:35, HLA-C18:02, HLA-C18:11	0.1787-0.4108	0.1787-0.4108
	DSFKEELDKY	DSFKEELDKY	1146-1155	HLA-A01:01, HLA-A26:01, HLA-A26:08, HLA-A26:27	0.3117-0.3756	0.3117-0.3756
	SFKEELDKY	SFKEELDKY	1147-1155	HLA-A29:02, HLA-A30:02, HLA-A30:04, HLA-A30:10, HLA-C07:17, HLA-C14:02	0.0579-0.3838	0.0579-0.3838
	NHTSPDVDL	NHTSPDVDL	1158-1166	HLA-B15:09, HLA-B15:10, HLA-B38:01, HLA-B39:01, HLA-B39:05, HLA-B39:06, HLA-B39:11, HLA-B39:31	0.0103-0.3183	0.0103-0.3183
	DISGINASV	DISGINASV	1168-1176	HLA-A68:02, HLA-A68:31, HLA-A69:01	0.0229-0.0438	0.0229-0.0438
	DISGINASVV	DISGINASVV	1168-1177	HLA-A68:02	0.4886-0.4886	0.4886-0.4886
	GINASVVNI	GINASVVNI	1171-1179	HLA-B13:02	0.3893-0.3893	0.3893-0.3893
	GINASVVNIQK	GINASVVNIQK	1171-1181	HLA-A03:01, HLA-A03:02, HLA-A11:01	0.2868-0.4443	0.2868-0.4443
	NASVVNIQK	NASVVNIQK	1173-1181	HLA-A34:02, HLA-A68:01, HLA-A68:03, HLA-A68:24	0.1515-0.433	0.1515-0.433
	SVVNIQKEI	SVVNIQKEI	1175-1183	HLA-A68:02, HLA-A69:01, HLA-B13:02, HLA-C15:02, HLA-C15:05, HLA-C15:13	0.3581-0.4516	0.3581-0.4516
	IQKEIDRL	IQKEIDRL	1179-1186	HLA-B52:01	0.4408-0.4408	0.4408-0.4408
	IQKEIDRLNEV	IQKEIDRLNEV	1179-1189	HLA-A02:05	0.4841-0.4841	0.4841-0.4841
	QKEIDRLNEV	QKEIDRLNEV	1180-1189	HLA-B49:01	0.4284-0.4284	0.4284-0.4284
	KEIDRLNEV	KEIDRLNEV	1181-1189	HLA-A02:05, HLA-B13:02, HLA-B37:01, HLA-B39:02, HLA-B39:08, HLA-B40:01, HLA-B40:02, HLA-B40:06, HLA-B40:08, HLA-B40:11, HLA-B40:27, HLA-B41:01, HLA-B41:02, HLA-B44:02, HLA-B44:03, HLA-B44:05, HLA-B44:27, HLA-B45:01, HLA-B48:01, HLA-B49:01, HLA-B50:01, HLA-B50:02, HLA-B52:01	0.0083-0.4787	0.0083-0.4787
	KEIDRLNEVA	KEIDRLNEVA	1181-1190	HLA-B40:06, HLA-B41:01, HLA-B45:01, HLA-B50:01, HLA-B50:02	0.0608-0.1072	0.0608-0.1072
	RLNEVAKNL	RLNEVAKNL	1185-1193	HLA-A02:01, HLA-A02:02, HLA-A02:04, HLA-A02:05, HLA-A02:13, HLA-A02:30, HLA-A32:01, HLA-B13:02, HLA-B48:01, HLA-C07:04	0.0642-0.3694	0.0642-0.3694
	EVAKNLNESL	EVAKNLNESL	1188-1197	HLA-A25:01, HLA-A68:02, HLA-A68:31	0.137-0.3349	0.137-0.3349
	VAKNLNESL	VAKNLNESL	1189-1197	HLA-C02:02, HLA-C02:10, HLA-C03:02, HLA-C03:03, HLA-C03:04, HLA-C03:05, HLA-C03:07, HLA-C08:08, HLA-C12:02, HLA-C12:03, HLA-C16:01, HLA-C16:02, HLA-C16:04	0.1289-0.4967	0.1289-0.4967
	NLNESLIDL	NLNESLIDL	1192-1200	HLA-A02:01, HLA-A02:02, HLA-A02:04, HLA-A02:13, HLA-A02:18, HLA-A02:30	0.165-0.4971	0.165-0.4971
	NESLIDLQEL	NESLIDLQEL	1194-1203	HLA-B40:01	0.4717-0.4717	0.4717-0.4717
	SLIDLQEL	SLIDLQEL	1196-1203	HLA-A02:02, HLA-A02:04	0.387-0.4622	0.387-0.4622
	SLIDLQELGK	SLIDLQELGK	1196-1205	HLA-A03:01, HLA-A03:02, HLA-A11:01	0.174-0.3726	0.174-0.3726
	SLIDLQELGKY	SLIDLQELGKY	1196-1206	HLA-A26:01, HLA-A26:08, HLA-A26:27, HLA-A29:02, HLA-A30:02, HLA-A30:04, HLA-A30:10, HLA-A80:01, HLA-B15:01, HLA-B15:20	0.2073-0.4604	0.2073-0.4604
	LIDLQELGKY	LIDLQELGKY	1197-1206	HLA-A01:01	0.1049-0.1049	0.1049-0.1049
	DLQELGKYEQY	DLQELGKYEQY	1199-1209	HLA-B18:01	0.2671-0.2671	0.2671-0.2671
	LQELGKYEQY	LQELGKYEQY	1200-1209	HLA-B15:01, HLA-B15:20, HLA-B15:71	0.273-0.4537	0.273-0.4537
	QELGKYEQY	QELGKYEQY	1201-1209	HLA-B15:71, HLA-B18:01, HLA-B35:20, HLA-B40:27, HLA-B44:02, HLA-B44:03, HLA-B44:05, HLA-B44:27	0.0078-0.2913	0.0078-0.2913
	LGKYEQYIKW	LGKYEQYIKW	1203-1212	HLA-B57:01	0.4802-0.4802	0.4802-0.4802
	KYEQYIKW	KYEQYIKW	1205-1212	HLA-A23:01, HLA-A24:02, HLA-A24:03	0.4177-0.4807	0.4177-0.4807
	YEQYIKWPW	YEQYIKWPW	1206-1214	HLA-B18:01, HLA-B44:02, HLA-B44:03, HLA-B44:05, HLA-B44:27	0.1104-0.3741	0.1104-0.3741
	QYIKWPWYI	QYIKWPWYI	1208-1216	HLA-A23:01, HLA-A24:02, HLA-A24:03, HLA-A24:14, HLA-A30:04, HLA-C06:02, HLA-C07:01, HLA-C07:02, HLA-C07:06	0.0138-0.4866	0.0138-0.4866
	QYIKWPWYIW	QYIKWPWYIW	1208-1217	HLA-A23:01, HLA-A24:02, HLA-A24:03	0.1737-0.3169	0.1737-0.3169
	QYIKWPWYIWL	QYIKWPWYIWL	1208-1218	HLA-A23:01, HLA-A24:02	0.3828-0.4854	0.3828-0.4854
	YIKWPWYIW	YIKWPWYIW	1209-1217	HLA-A32:01	0.2233-0.2233	0.2233-0.2233
	KWPWYIWLGF	KWPWYIWLGF	1211-1220	HLA-A23:01, HLA-A24:02, HLA-A24:03	0.2892-0.3537	0.2892-0.3537
	FIAGLIAIV	FIAGLIAIV	1220-1228	HLA-A02:01, HLA-A02:02, HLA-A02:04, HLA-A02:05, HLA-A02:06, HLA-A02:13, HLA-A02:18, HLA-A02:30, HLA-A68:02, HLA-A68:31, HLA-A69:01	0.1191-0.3511	0.1191-0.3511
	IAIVMVTI	IAIVMVTI	1225-1232	HLA-B51:01, HLA-B51:07, HLA-B52:01	0.1336-0.423	0.1336-0.423
	IAIVMVTIM	IAIVMVTIM	1225-1233	HLA-B46:01, HLA-C03:02, HLA-C03:03, HLA-C03:04, HLA-C03:05	0.4519-0.4976	0.4519-0.4976
	KFDEDDSEPVL	KFDEDDSEPVL	1255-1265	HLA-B39:02, HLA-B39:08, HLA-B40:01, HLA-B40:11, HLA-C04:01, HLA-C18:02, HLA-C18:11	0.0349-0.427	0.0349-0.427
	FDEDDSEPVL	FDEDDSEPVL	1256-1265	HLA-B39:08, HLA-B39:11, HLA-B40:01, HLA-B40:11	0.0853-0.2521	0.0853-0.2521
	DEDDSEPVL	DEDDSEPVL	1257-1265	HLA-B18:01, HLA-B39:01, HLA-B39:02, HLA-B39:05, HLA-B39:08, HLA-B39:11, HLA-B39:31, HLA-B40:01, HLA-B40:08, HLA-B40:11	0.0488-0.4571	0.0488-0.4571
	DSEPVLKGV	DSEPVLKGV	1260-1268	HLA-A68:02, HLA-A69:01	0.4699-0.4809	0.4699-0.4809
	SEPVLKGV	SEPVLKGV	1261-1268	HLA-B49:01	0.4199-0.4199	0.4199-0.4199
	SEPVLKGVKL	SEPVLKGVKL	1261-1270	HLA-B07:02, HLA-B07:05, HLA-B37:01, HLA-B39:10, HLA-B40:01, HLA-B40:02, HLA-B40:08, HLA-B40:11, HLA-B41:02, HLA-B42:01, HLA-B42:02, HLA-B44:05	0.1954-0.4562	0.1954-0.4562
	EPVLKGVKL	EPVLKGVKL	1262-1270	HLA-B07:02, HLA-B07:05, HLA-B08:01, HLA-B14:01, HLA-B14:02, HLA-B35:02, HLA-B35:03, HLA-B35:04, HLA-B35:09, HLA-B35:12, HLA-B39:10, HLA-B40:08, HLA-B42:01, HLA-B42:02, HLA-B51:05, HLA-B78:01	0.0313-0.4692	0.0313-0.4692
	VLKGVKLHY	VLKGVKLHY	1264-1272	HLA-A03:01, HLA-A29:02, HLA-A30:02, HLA-A30:04, HLA-A30:10, HLA-A32:01, HLA-A80:01, HLA-B15:01, HLA-B15:03, HLA-B15:20, HLA-B15:220, HLA-B15:71, HLA-B46:01, HLA-C02:02, HLA-C02:10, HLA-C12:02, HLA-C15:09	0.0182-0.3989	0.0182-0.3989
